# Supplementary material for: Mediating artificial intelligence developments through negative and positive incentives
Source: PLoS One. 2021 Jan 26;16(1):e0244592. doi: 10.1371/journal.pone.0244592 (PMC7837463; doi:10.1371/journal.pone.0244592)
Supplement: S1 Data — (NB) [file pone.0244592.s005.nb]

(* Content-type: application/vnd.wolfram.mathematica *)

(*** Wolfram Notebook File ***)
(* http://www.wolfram.com/nb *)

(* CreatedBy='Mathematica 8.0' *)

(*CacheID: 234*)
(* Internal cache information:
NotebookFileLineBreakTest
NotebookFileLineBreakTest
NotebookDataPosition[       157,          7]
NotebookDataLength[    829897,      22534]
NotebookOptionsPosition[    829392,      22515]
NotebookOutlinePosition[    829750,      22531]
CellTagsIndexPosition[    829707,      22528]
WindowFrame->Normal*)

(* Beginning of Notebook Content *)
Notebook[{
Cell[BoxData[
 RowBox[{
  StyleBox[
   RowBox[{"(*", 
    RowBox[{
     RowBox[{"Figure", " ", "1"}], ";", " ", 
     RowBox[{"also", " ", "Figure", " ", "6"}]}], "*)"}],
   FontSize->24], "\[IndentingNewLine]", 
  RowBox[{
   RowBox[{
    RowBox[{"Figure1Data", " ", "=", " ", 
     RowBox[{"{", 
      RowBox[{
       RowBox[{"{", 
        RowBox[{"1", ",", "0", ",", "1.`"}], "}"}], ",", 
       RowBox[{"{", 
        RowBox[{"1", ",", "0.1`", ",", "1.`"}], "}"}], ",", 
       RowBox[{"{", 
        RowBox[{"1", ",", "0.2`", ",", "0.9999999999999987`"}], "}"}], ",", 
       RowBox[{"{", 
        RowBox[{
        "1", ",", "0.30000000000000004`", ",", "0.9999999999973412`"}], "}"}],
        ",", 
       RowBox[{"{", 
        RowBox[{"1", ",", "0.4`", ",", "0.9999999945638998`"}], "}"}], ",", 
       RowBox[{"{", 
        RowBox[{"1", ",", "0.5`", ",", "0.9999888929634568`"}], "}"}], ",", 
       RowBox[{"{", 
        RowBox[{"1", ",", "0.6`", ",", "0.9779455043650505`"}], "}"}], ",", 
       RowBox[{"{", 
        RowBox[{"1", ",", "0.7`", ",", "0.021528168020297316`"}], "}"}], ",", 
       
       RowBox[{"{", 
        RowBox[{
        "1", ",", "0.7999999999999999`", ",", "0.000010896970975447717`"}], 
        "}"}], ",", 
       RowBox[{"{", 
        RowBox[{
        "1", ",", "0.8999999999999999`", ",", "5.375941733909888`*^-9"}], 
        "}"}], ",", 
       RowBox[{"{", 
        RowBox[{
        "1", ",", "0.9999999999999999`", ",", "2.6428699073686953`*^-12"}], 
        "}"}], ",", 
       RowBox[{"{", 
        RowBox[{"1.1`", ",", "0", ",", "1.`"}], "}"}], ",", 
       RowBox[{"{", 
        RowBox[{"1.1`", ",", "0.1`", ",", "1.`"}], "}"}], ",", 
       RowBox[{"{", 
        RowBox[{"1.1`", ",", "0.2`", ",", "1.`"}], "}"}], ",", 
       RowBox[{"{", 
        RowBox[{
        "1.1`", ",", "0.30000000000000004`", ",", "0.9999999999999858`"}], 
        "}"}], ",", 
       RowBox[{"{", 
        RowBox[{"1.1`", ",", "0.4`", ",", "0.9999999999386258`"}], "}"}], ",", 
       RowBox[{"{", 
        RowBox[{"1.1`", ",", "0.5`", ",", "0.9999997359563116`"}], "}"}], ",", 
       RowBox[{"{", 
        RowBox[{"1.1`", ",", "0.6`", ",", "0.9988701175676663`"}], "}"}], ",", 
       RowBox[{"{", 
        RowBox[{"1.1`", ",", "0.7`", ",", "0.17302441821278838`"}], "}"}], 
       ",", 
       RowBox[{"{", 
        RowBox[{
        "1.1`", ",", "0.7999999999999999`", ",", "0.00004946138791431143`"}], 
        "}"}], ",", 
       RowBox[{"{", 
        RowBox[{
        "1.1`", ",", "0.8999999999999999`", ",", "1.1625221049119956`*^-8"}], 
        "}"}], ",", 
       RowBox[{"{", 
        RowBox[{
        "1.1`", ",", "0.9999999999999999`", ",", "2.7172705400420933`*^-12"}],
         "}"}], ",", 
       RowBox[{"{", 
        RowBox[{"1.2000000000000002`", ",", "0", ",", "1.`"}], "}"}], ",", 
       RowBox[{"{", 
        RowBox[{"1.2000000000000002`", ",", "0.1`", ",", "1.`"}], "}"}], ",", 
       
       RowBox[{"{", 
        RowBox[{"1.2000000000000002`", ",", "0.2`", ",", "1.`"}], "}"}], ",", 
       
       RowBox[{"{", 
        RowBox[{
        "1.2000000000000002`", ",", "0.30000000000000004`", ",", "1.`"}], 
        "}"}], ",", 
       RowBox[{"{", 
        RowBox[{
        "1.2000000000000002`", ",", "0.4`", ",", "0.9999999999993046`"}], 
        "}"}], ",", 
       RowBox[{"{", 
        RowBox[{
        "1.2000000000000002`", ",", "0.5`", ",", "0.9999999937034065`"}], 
        "}"}], ",", 
       RowBox[{"{", 
        RowBox[{
        "1.2000000000000002`", ",", "0.6`", ",", "0.9999431177146006`"}], 
        "}"}], ",", 
       RowBox[{"{", 
        RowBox[{
        "1.2000000000000002`", ",", "0.7`", ",", "0.6643670519049155`"}], 
        "}"}], ",", 
       RowBox[{"{", 
        RowBox[{
        "1.2000000000000002`", ",", "0.7999999999999999`", ",", 
         "0.00022363733670229045`"}], "}"}], ",", 
       RowBox[{"{", 
        RowBox[{
        "1.2000000000000002`", ",", "0.8999999999999999`", ",", 
         "2.507126528665437`*^-8"}], "}"}], ",", 
       RowBox[{"{", 
        RowBox[{
        "1.2000000000000002`", ",", "0.9999999999999999`", ",", 
         "2.787629469196665`*^-12"}], "}"}], ",", 
       RowBox[{"{", 
        RowBox[{"1.3000000000000003`", ",", "0", ",", "1.`"}], "}"}], ",", 
       RowBox[{"{", 
        RowBox[{"1.3000000000000003`", ",", "0.1`", ",", "1.`"}], "}"}], ",", 
       
       RowBox[{"{", 
        RowBox[{"1.3000000000000003`", ",", "0.2`", ",", "1.`"}], "}"}], ",", 
       
       RowBox[{"{", 
        RowBox[{
        "1.3000000000000003`", ",", "0.30000000000000004`", ",", "1.`"}], 
        "}"}], ",", 
       RowBox[{"{", 
        RowBox[{
        "1.3000000000000003`", ",", "0.4`", ",", "0.9999999999999922`"}], 
        "}"}], ",", 
       RowBox[{"{", 
        RowBox[{
        "1.3000000000000003`", ",", "0.5`", ",", "0.9999999998494471`"}], 
        "}"}], ",", 
       RowBox[{"{", 
        RowBox[{
        "1.3000000000000003`", ",", "0.6`", ",", "0.999997135091958`"}], 
        "}"}], ",", 
       RowBox[{"{", 
        RowBox[{
        "1.3000000000000003`", ",", "0.7`", ",", "0.9490795357655094`"}], 
        "}"}], ",", 
       RowBox[{"{", 
        RowBox[{
        "1.3000000000000003`", ",", "0.7999999999999999`", ",", 
         "0.001007029751108005`"}], "}"}], ",", 
       RowBox[{"{", 
        RowBox[{
        "1.3000000000000003`", ",", "0.8999999999999999`", ",", 
         "5.3937558665119924`*^-8"}], "}"}], ",", 
       RowBox[{"{", 
        RowBox[{
        "1.3000000000000003`", ",", "0.9999999999999999`", ",", 
         "2.854237027956678`*^-12"}], "}"}], ",", 
       RowBox[{"{", 
        RowBox[{"1.4000000000000004`", ",", "0", ",", "1.`"}], "}"}], ",", 
       RowBox[{"{", 
        RowBox[{"1.4000000000000004`", ",", "0.1`", ",", "1.`"}], "}"}], ",", 
       
       RowBox[{"{", 
        RowBox[{"1.4000000000000004`", ",", "0.2`", ",", "1.`"}], "}"}], ",", 
       
       RowBox[{"{", 
        RowBox[{
        "1.4000000000000004`", ",", "0.30000000000000004`", ",", "1.`"}], 
        "}"}], ",", 
       RowBox[{"{", 
        RowBox[{"1.4000000000000004`", ",", "0.4`", ",", "1.`"}], "}"}], ",", 
       
       RowBox[{"{", 
        RowBox[{
        "1.4000000000000004`", ",", "0.5`", ",", "0.999999999996392`"}], 
        "}"}], ",", 
       RowBox[{"{", 
        RowBox[{
        "1.4000000000000004`", ",", "0.6`", ",", "0.999999855506674`"}], 
        "}"}], ",", 
       RowBox[{"{", 
        RowBox[{
        "1.4000000000000004`", ",", "0.7`", ",", "0.9943142891967423`"}], 
        "}"}], ",", 
       RowBox[{"{", 
        RowBox[{
        "1.4000000000000004`", ",", "0.7999999999999999`", ",", 
         "0.004507597285755362`"}], "}"}], ",", 
       RowBox[{"{", 
        RowBox[{
        "1.4000000000000004`", ",", "0.8999999999999999`", ",", 
         "1.1578245073258789`*^-7"}], "}"}], ",", 
       RowBox[{"{", 
        RowBox[{
        "1.4000000000000004`", ",", "0.9999999999999999`", ",", 
         "2.917363143743201`*^-12"}], "}"}], ",", 
       RowBox[{"{", 
        RowBox[{"1.5000000000000004`", ",", "0", ",", "1.`"}], "}"}], ",", 
       RowBox[{"{", 
        RowBox[{"1.5000000000000004`", ",", "0.1`", ",", "1.`"}], "}"}], ",", 
       
       RowBox[{"{", 
        RowBox[{"1.5000000000000004`", ",", "0.2`", ",", "1.`"}], "}"}], ",", 
       
       RowBox[{"{", 
        RowBox[{
        "1.5000000000000004`", ",", "0.30000000000000004`", ",", "1.`"}], 
        "}"}], ",", 
       RowBox[{"{", 
        RowBox[{"1.5000000000000004`", ",", "0.4`", ",", "1.`"}], "}"}], ",", 
       
       RowBox[{"{", 
        RowBox[{
        "1.5000000000000004`", ",", "0.5`", ",", "0.9999999999999134`"}], 
        "}"}], ",", 
       RowBox[{"{", 
        RowBox[{
        "1.5000000000000004`", ",", "0.6`", ",", "0.9999999927017322`"}], 
        "}"}], ",", 
       RowBox[{"{", 
        RowBox[{
        "1.5000000000000004`", ",", "0.7`", ",", "0.9993900617807271`"}], 
        "}"}], ",", 
       RowBox[{"{", 
        RowBox[{
        "1.5000000000000004`", ",", "0.7999999999999999`", ",", 
         "0.019874848036201678`"}], "}"}], ",", 
       RowBox[{"{", 
        RowBox[{
        "1.5000000000000004`", ",", "0.8999999999999999`", ",", 
         "2.480356650514265`*^-7"}], "}"}], ",", 
       RowBox[{"{", 
        RowBox[{
        "1.5000000000000004`", ",", "0.9999999999999999`", ",", 
         "2.977257580241231`*^-12"}], "}"}], ",", 
       RowBox[{"{", 
        RowBox[{"1.6000000000000005`", ",", "0", ",", "1.`"}], "}"}], ",", 
       RowBox[{"{", 
        RowBox[{"1.6000000000000005`", ",", "0.1`", ",", "1.`"}], "}"}], ",", 
       
       RowBox[{"{", 
        RowBox[{"1.6000000000000005`", ",", "0.2`", ",", "1.`"}], "}"}], ",", 
       
       RowBox[{"{", 
        RowBox[{
        "1.6000000000000005`", ",", "0.30000000000000004`", ",", "1.`"}], 
        "}"}], ",", 
       RowBox[{"{", 
        RowBox[{"1.6000000000000005`", ",", "0.4`", ",", "1.`"}], "}"}], ",", 
       
       RowBox[{"{", 
        RowBox[{
        "1.6000000000000005`", ",", "0.5`", ",", "0.999999999999998`"}], 
        "}"}], ",", 
       RowBox[{"{", 
        RowBox[{
        "1.6000000000000005`", ",", "0.6`", ",", "0.9999999996308646`"}], 
        "}"}], ",", 
       RowBox[{"{", 
        RowBox[{
        "1.6000000000000005`", ",", "0.7`", ",", "0.9999348709150385`"}], 
        "}"}], ",", 
       RowBox[{"{", 
        RowBox[{
        "1.6000000000000005`", ",", "0.7999999999999999`", ",", 
         "0.08303602614277168`"}], "}"}], ",", 
       RowBox[{"{", 
        RowBox[{
        "1.6000000000000005`", ",", "0.8999999999999999`", ",", 
         "5.303689493432881`*^-7"}], "}"}], ",", 
       RowBox[{"{", 
        RowBox[{
        "1.6000000000000005`", ",", "0.9999999999999999`", ",", 
         "3.034150647402785`*^-12"}], "}"}], ",", 
       RowBox[{"{", 
        RowBox[{"1.7000000000000006`", ",", "0", ",", "1.`"}], "}"}], ",", 
       RowBox[{"{", 
        RowBox[{"1.7000000000000006`", ",", "0.1`", ",", "1.`"}], "}"}], ",", 
       
       RowBox[{"{", 
        RowBox[{"1.7000000000000006`", ",", "0.2`", ",", "1.`"}], "}"}], ",", 
       
       RowBox[{"{", 
        RowBox[{
        "1.7000000000000006`", ",", "0.30000000000000004`", ",", "1.`"}], 
        "}"}], ",", 
       RowBox[{"{", 
        RowBox[{"1.7000000000000006`", ",", "0.4`", ",", "1.`"}], "}"}], ",", 
       
       RowBox[{"{", 
        RowBox[{"1.7000000000000006`", ",", "0.5`", ",", "1.`"}], "}"}], ",", 
       
       RowBox[{"{", 
        RowBox[{
        "1.7000000000000006`", ",", "0.6`", ",", "0.999999999981307`"}], 
        "}"}], ",", 
       RowBox[{"{", 
        RowBox[{
        "1.7000000000000006`", ",", "0.7`", ",", "0.9999930507443905`"}], 
        "}"}], ",", 
       RowBox[{"{", 
        RowBox[{
        "1.7000000000000006`", ",", "0.7999999999999999`", ",", 
         "0.28740776386124717`"}], "}"}], ",", 
       RowBox[{"{", 
        RowBox[{
        "1.7000000000000006`", ",", "0.8999999999999999`", ",", 
         "1.1321345184436648`*^-6"}], "}"}], ",", 
       RowBox[{"{", 
        RowBox[{
        "1.7000000000000006`", ",", "0.9999999999999999`", ",", 
         "3.0882543129969186`*^-12"}], "}"}], ",", 
       RowBox[{"{", 
        RowBox[{"1.8000000000000007`", ",", "0", ",", "1.`"}], "}"}], ",", 
       RowBox[{"{", 
        RowBox[{"1.8000000000000007`", ",", "0.1`", ",", "1.`"}], "}"}], ",", 
       
       RowBox[{"{", 
        RowBox[{"1.8000000000000007`", ",", "0.2`", ",", "1.`"}], "}"}], ",", 
       
       RowBox[{"{", 
        RowBox[{
        "1.8000000000000007`", ",", "0.30000000000000004`", ",", "1.`"}], 
        "}"}], ",", 
       RowBox[{"{", 
        RowBox[{"1.8000000000000007`", ",", "0.4`", ",", "1.`"}], "}"}], ",", 
       
       RowBox[{"{", 
        RowBox[{"1.8000000000000007`", ",", "0.5`", ",", "1.`"}], "}"}], ",", 
       
       RowBox[{"{", 
        RowBox[{
        "1.8000000000000007`", ",", "0.6`", ",", "0.9999999999990523`"}], 
        "}"}], ",", 
       RowBox[{"{", 
        RowBox[{
        "1.8000000000000007`", ",", "0.7`", ",", "0.9999992584841498`"}], 
        "}"}], ",", 
       RowBox[{"{", 
        RowBox[{
        "1.8000000000000007`", ",", "0.7999999999999999`", ",", 
         "0.6418238226340813`"}], "}"}], ",", 
       RowBox[{"{", 
        RowBox[{
        "1.8000000000000007`", ",", "0.8999999999999999`", ",", 
         "2.412846068325326`*^-6"}], "}"}], ",", 
       RowBox[{"{", 
        RowBox[{
        "1.8000000000000007`", ",", "0.9999999999999999`", ",", 
         "3.1397633834393295`*^-12"}], "}"}], ",", 
       RowBox[{"{", 
        RowBox[{"1.9000000000000008`", ",", "0", ",", "1.`"}], "}"}], ",", 
       RowBox[{"{", 
        RowBox[{"1.9000000000000008`", ",", "0.1`", ",", "1.`"}], "}"}], ",", 
       
       RowBox[{"{", 
        RowBox[{"1.9000000000000008`", ",", "0.2`", ",", "1.`"}], "}"}], ",", 
       
       RowBox[{"{", 
        RowBox[{
        "1.9000000000000008`", ",", "0.30000000000000004`", ",", "1.`"}], 
        "}"}], ",", 
       RowBox[{"{", 
        RowBox[{"1.9000000000000008`", ",", "0.4`", ",", "1.`"}], "}"}], ",", 
       
       RowBox[{"{", 
        RowBox[{"1.9000000000000008`", ",", "0.5`", ",", "1.`"}], "}"}], ",", 
       
       RowBox[{"{", 
        RowBox[{
        "1.9000000000000008`", ",", "0.6`", ",", "0.9999999999999518`"}], 
        "}"}], ",", 
       RowBox[{"{", 
        RowBox[{
        "1.9000000000000008`", ",", "0.7`", ",", "0.9999999208469903`"}], 
        "}"}], ",", 
       RowBox[{"{", 
        RowBox[{
        "1.9000000000000008`", ",", "0.7999999999999999`", ",", 
         "0.888184792610759`"}], "}"}], ",", 
       RowBox[{"{", 
        RowBox[{
        "1.9000000000000008`", ",", "0.8999999999999999`", ",", 
         "5.134780902674231`*^-6"}], "}"}], ",", 
       RowBox[{"{", 
        RowBox[{
        "1.9000000000000008`", ",", "0.9999999999999999`", ",", 
         "3.1888567862370196`*^-12"}], "}"}], ",", 
       RowBox[{"{", 
        RowBox[{"2.000000000000001`", ",", "0", ",", "1.`"}], "}"}], ",", 
       RowBox[{"{", 
        RowBox[{"2.000000000000001`", ",", "0.1`", ",", "1.`"}], "}"}], ",", 
       RowBox[{"{", 
        RowBox[{"2.000000000000001`", ",", "0.2`", ",", "1.`"}], "}"}], ",", 
       RowBox[{"{", 
        RowBox[{
        "2.000000000000001`", ",", "0.30000000000000004`", ",", "1.`"}], 
        "}"}], ",", 
       RowBox[{"{", 
        RowBox[{"2.000000000000001`", ",", "0.4`", ",", "1.`"}], "}"}], ",", 
       RowBox[{"{", 
        RowBox[{"2.000000000000001`", ",", "0.5`", ",", "1.`"}], "}"}], ",", 
       RowBox[{"{", 
        RowBox[{
        "2.000000000000001`", ",", "0.6`", ",", "0.9999999999999976`"}], 
        "}"}], ",", 
       RowBox[{"{", 
        RowBox[{
        "2.000000000000001`", ",", "0.7`", ",", "0.9999999915464758`"}], 
        "}"}], ",", 
       RowBox[{"{", 
        RowBox[{
        "2.000000000000001`", ",", "0.7999999999999999`", ",", 
         "0.9723374118302448`"}], "}"}], ",", 
       RowBox[{"{", 
        RowBox[{
        "2.000000000000001`", ",", "0.8999999999999999`", ",", 
         "0.000010912350949541527`"}], "}"}], ",", 
       RowBox[{"{", 
        RowBox[{
        "2.000000000000001`", ",", "0.9999999999999999`", ",", 
         "3.2356988450581805`*^-12"}], "}"}], ",", 
       RowBox[{"{", 
        RowBox[{"2.100000000000001`", ",", "0", ",", "1.`"}], "}"}], ",", 
       RowBox[{"{", 
        RowBox[{"2.100000000000001`", ",", "0.1`", ",", "1.`"}], "}"}], ",", 
       RowBox[{"{", 
        RowBox[{"2.100000000000001`", ",", "0.2`", ",", "1.`"}], "}"}], ",", 
       RowBox[{"{", 
        RowBox[{
        "2.100000000000001`", ",", "0.30000000000000004`", ",", "1.`"}], 
        "}"}], ",", 
       RowBox[{"{", 
        RowBox[{"2.100000000000001`", ",", "0.4`", ",", "1.`"}], "}"}], ",", 
       RowBox[{"{", 
        RowBox[{"2.100000000000001`", ",", "0.5`", ",", "1.`"}], "}"}], ",", 
       RowBox[{"{", 
        RowBox[{"2.100000000000001`", ",", "0.6`", ",", "1.`"}], "}"}], ",", 
       RowBox[{"{", 
        RowBox[{
        "2.100000000000001`", ",", "0.7`", ",", "0.9999999990966737`"}], 
        "}"}], ",", 
       RowBox[{"{", 
        RowBox[{
        "2.100000000000001`", ",", "0.7999999999999999`", ",", 
         "0.9936062498189719`"}], "}"}], ",", 
       RowBox[{"{", 
        RowBox[{
        "2.100000000000001`", ",", "0.8999999999999999`", ",", 
         "0.000023160987222218933`"}], "}"}], ",", 
       RowBox[{"{", 
        RowBox[{
        "2.100000000000001`", ",", "0.9999999999999999`", ",", 
         "3.2804404553246803`*^-12"}], "}"}], ",", 
       RowBox[{"{", 
        RowBox[{"2.200000000000001`", ",", "0", ",", "1.`"}], "}"}], ",", 
       RowBox[{"{", 
        RowBox[{"2.200000000000001`", ",", "0.1`", ",", "1.`"}], "}"}], ",", 
       RowBox[{"{", 
        RowBox[{"2.200000000000001`", ",", "0.2`", ",", "1.`"}], "}"}], ",", 
       RowBox[{"{", 
        RowBox[{
        "2.200000000000001`", ",", "0.30000000000000004`", ",", "1.`"}], 
        "}"}], ",", 
       RowBox[{"{", 
        RowBox[{"2.200000000000001`", ",", "0.4`", ",", "1.`"}], "}"}], ",", 
       RowBox[{"{", 
        RowBox[{"2.200000000000001`", ",", "0.5`", ",", "1.`"}], "}"}], ",", 
       RowBox[{"{", 
        RowBox[{"2.200000000000001`", ",", "0.6`", ",", "1.`"}], "}"}], ",", 
       RowBox[{"{", 
        RowBox[{
        "2.200000000000001`", ",", "0.7`", ",", "0.9999999999034215`"}], 
        "}"}], ",", 
       RowBox[{"{", 
        RowBox[{
        "2.200000000000001`", ",", "0.7999999999999999`", ",", 
         "0.9985467924899408`"}], "}"}], ",", 
       RowBox[{"{", 
        RowBox[{
        "2.200000000000001`", ",", "0.8999999999999999`", ",", 
         "0.0000490988293547282`"}], "}"}], ",", 
       RowBox[{"{", 
        RowBox[{
        "2.200000000000001`", ",", "0.9999999999999999`", ",", 
         "3.323220322163112`*^-12"}], "}"}], ",", 
       RowBox[{"{", 
        RowBox[{"2.300000000000001`", ",", "0", ",", "1.`"}], "}"}], ",", 
       RowBox[{"{", 
        RowBox[{"2.300000000000001`", ",", "0.1`", ",", "1.`"}], "}"}], ",", 
       RowBox[{"{", 
        RowBox[{"2.300000000000001`", ",", "0.2`", ",", "1.`"}], "}"}], ",", 
       RowBox[{"{", 
        RowBox[{
        "2.300000000000001`", ",", "0.30000000000000004`", ",", "1.`"}], 
        "}"}], ",", 
       RowBox[{"{", 
        RowBox[{"2.300000000000001`", ",", "0.4`", ",", "1.`"}], "}"}], ",", 
       RowBox[{"{", 
        RowBox[{"2.300000000000001`", ",", "0.5`", ",", "1.`"}], "}"}], ",", 
       RowBox[{"{", 
        RowBox[{"2.300000000000001`", ",", "0.6`", ",", "1.`"}], "}"}], ",", 
       RowBox[{"{", 
        RowBox[{
        "2.300000000000001`", ",", "0.7`", ",", "0.9999999999896694`"}], 
        "}"}], ",", 
       RowBox[{"{", 
        RowBox[{
        "2.300000000000001`", ",", "0.7999999999999999`", ",", 
         "0.9996712360486906`"}], "}"}], ",", 
       RowBox[{"{", 
        RowBox[{
        "2.300000000000001`", ",", "0.8999999999999999`", ",", 
         "0.00010396499286712686`"}], "}"}], ",", 
       RowBox[{"{", 
        RowBox[{
        "2.300000000000001`", ",", "0.9999999999999999`", ",", 
         "3.364165915497862`*^-12"}], "}"}], ",", 
       RowBox[{"{", 
        RowBox[{"2.4000000000000012`", ",", "0", ",", "1.`"}], "}"}], ",", 
       RowBox[{"{", 
        RowBox[{"2.4000000000000012`", ",", "0.1`", ",", "1.`"}], "}"}], ",", 
       
       RowBox[{"{", 
        RowBox[{"2.4000000000000012`", ",", "0.2`", ",", "1.`"}], "}"}], ",", 
       
       RowBox[{"{", 
        RowBox[{
        "2.4000000000000012`", ",", "0.30000000000000004`", ",", "1.`"}], 
        "}"}], ",", 
       RowBox[{"{", 
        RowBox[{"2.4000000000000012`", ",", "0.4`", ",", "1.`"}], "}"}], ",", 
       
       RowBox[{"{", 
        RowBox[{"2.4000000000000012`", ",", "0.5`", ",", "1.`"}], "}"}], ",", 
       
       RowBox[{"{", 
        RowBox[{"2.4000000000000012`", ",", "0.6`", ",", "1.`"}], "}"}], ",", 
       
       RowBox[{"{", 
        RowBox[{
        "2.4000000000000012`", ",", "0.7`", ",", "0.9999999999988944`"}], 
        "}"}], ",", 
       RowBox[{"{", 
        RowBox[{
        "2.4000000000000012`", ",", "0.7999999999999999`", ",", 
         "0.9999257603708298`"}], "}"}], ",", 
       RowBox[{"{", 
        RowBox[{
        "2.4000000000000012`", ",", "0.8999999999999999`", ",", 
         "0.0002198983190136152`"}], "}"}], ",", 
       RowBox[{"{", 
        RowBox[{
        "2.4000000000000012`", ",", "0.9999999999999999`", ",", 
         "3.403394561859716`*^-12"}], "}"}], ",", 
       RowBox[{"{", 
        RowBox[{"2.5000000000000013`", ",", "0", ",", "1.`"}], "}"}], ",", 
       RowBox[{"{", 
        RowBox[{"2.5000000000000013`", ",", "0.1`", ",", "1.`"}], "}"}], ",", 
       
       RowBox[{"{", 
        RowBox[{"2.5000000000000013`", ",", "0.2`", ",", "1.`"}], "}"}], ",", 
       
       RowBox[{"{", 
        RowBox[{
        "2.5000000000000013`", ",", "0.30000000000000004`", ",", "1.`"}], 
        "}"}], ",", 
       RowBox[{"{", 
        RowBox[{"2.5000000000000013`", ",", "0.4`", ",", "1.`"}], "}"}], ",", 
       
       RowBox[{"{", 
        RowBox[{"2.5000000000000013`", ",", "0.5`", ",", "1.`"}], "}"}], ",", 
       
       RowBox[{"{", 
        RowBox[{"2.5000000000000013`", ",", "0.6`", ",", "1.`"}], "}"}], ",", 
       
       RowBox[{"{", 
        RowBox[{
        "2.5000000000000013`", ",", "0.7`", ",", "0.9999999999998814`"}], 
        "}"}], ",", 
       RowBox[{"{", 
        RowBox[{
        "2.5000000000000013`", ",", "0.7999999999999999`", ",", 
         "0.9999832522497809`"}], "}"}], ",", 
       RowBox[{"{", 
        RowBox[{
        "2.5000000000000013`", ",", "0.8999999999999999`", ",", 
         "0.00046459542622187436`"}], "}"}], ",", 
       RowBox[{"{", 
        RowBox[{
        "2.5000000000000013`", ",", "0.9999999999999999`", ",", 
         "3.4410142914413926`*^-12"}], "}"}], ",", 
       RowBox[{"{", 
        RowBox[{"2.6000000000000014`", ",", "0", ",", "1.`"}], "}"}], ",", 
       RowBox[{"{", 
        RowBox[{"2.6000000000000014`", ",", "0.1`", ",", "1.`"}], "}"}], ",", 
       
       RowBox[{"{", 
        RowBox[{"2.6000000000000014`", ",", "0.2`", ",", "1.`"}], "}"}], ",", 
       
       RowBox[{"{", 
        RowBox[{
        "2.6000000000000014`", ",", "0.30000000000000004`", ",", "1.`"}], 
        "}"}], ",", 
       RowBox[{"{", 
        RowBox[{"2.6000000000000014`", ",", "0.4`", ",", "1.`"}], "}"}], ",", 
       
       RowBox[{"{", 
        RowBox[{"2.6000000000000014`", ",", "0.5`", ",", "1.`"}], "}"}], ",", 
       
       RowBox[{"{", 
        RowBox[{"2.6000000000000014`", ",", "0.6`", ",", "1.`"}], "}"}], ",", 
       
       RowBox[{"{", 
        RowBox[{
        "2.6000000000000014`", ",", "0.7`", ",", "0.9999999999999873`"}], 
        "}"}], ",", 
       RowBox[{"{", 
        RowBox[{
        "2.6000000000000014`", ",", "0.7999999999999999`", ",", 
         "0.999996223923244`"}], "}"}], ",", 
       RowBox[{"{", 
        RowBox[{
        "2.6000000000000014`", ",", "0.8999999999999999`", ",", 
         "0.0009804184162802974`"}], "}"}], ",", 
       RowBox[{"{", 
        RowBox[{
        "2.6000000000000014`", ",", "0.9999999999999999`", ",", 
         "3.4771246876645713`*^-12"}], "}"}], ",", 
       RowBox[{"{", 
        RowBox[{"2.7000000000000015`", ",", "0", ",", "1.`"}], "}"}], ",", 
       RowBox[{"{", 
        RowBox[{"2.7000000000000015`", ",", "0.1`", ",", "1.`"}], "}"}], ",", 
       
       RowBox[{"{", 
        RowBox[{"2.7000000000000015`", ",", "0.2`", ",", "1.`"}], "}"}], ",", 
       
       RowBox[{"{", 
        RowBox[{
        "2.7000000000000015`", ",", "0.30000000000000004`", ",", "1.`"}], 
        "}"}], ",", 
       RowBox[{"{", 
        RowBox[{"2.7000000000000015`", ",", "0.4`", ",", "1.`"}], "}"}], ",", 
       
       RowBox[{"{", 
        RowBox[{"2.7000000000000015`", ",", "0.5`", ",", "1.`"}], "}"}], ",", 
       
       RowBox[{"{", 
        RowBox[{"2.7000000000000015`", ",", "0.6`", ",", "1.`"}], "}"}], ",", 
       
       RowBox[{"{", 
        RowBox[{
        "2.7000000000000015`", ",", "0.7`", ",", "0.9999999999999987`"}], 
        "}"}], ",", 
       RowBox[{"{", 
        RowBox[{
        "2.7000000000000015`", ",", "0.7999999999999999`", ",", 
         "0.9999991488338807`"}], "}"}], ",", 
       RowBox[{"{", 
        RowBox[{
        "2.7000000000000015`", ",", "0.8999999999999999`", ",", 
         "0.0020659844969604844`"}], "}"}], ",", 
       RowBox[{"{", 
        RowBox[{
        "2.7000000000000015`", ",", "0.9999999999999999`", ",", 
         "3.5118176353889257`*^-12"}], "}"}], ",", 
       RowBox[{"{", 
        RowBox[{"2.8000000000000016`", ",", "0", ",", "1.`"}], "}"}], ",", 
       RowBox[{"{", 
        RowBox[{"2.8000000000000016`", ",", "0.1`", ",", "1.`"}], "}"}], ",", 
       
       RowBox[{"{", 
        RowBox[{"2.8000000000000016`", ",", "0.2`", ",", "1.`"}], "}"}], ",", 
       
       RowBox[{"{", 
        RowBox[{
        "2.8000000000000016`", ",", "0.30000000000000004`", ",", "1.`"}], 
        "}"}], ",", 
       RowBox[{"{", 
        RowBox[{"2.8000000000000016`", ",", "0.4`", ",", "1.`"}], "}"}], ",", 
       
       RowBox[{"{", 
        RowBox[{"2.8000000000000016`", ",", "0.5`", ",", "1.`"}], "}"}], ",", 
       
       RowBox[{"{", 
        RowBox[{"2.8000000000000016`", ",", "0.6`", ",", "1.`"}], "}"}], ",", 
       
       RowBox[{"{", 
        RowBox[{"2.8000000000000016`", ",", "0.7`", ",", "1.`"}], "}"}], ",", 
       
       RowBox[{"{", 
        RowBox[{
        "2.8000000000000016`", ",", "0.7999999999999999`", ",", 
         "0.999999808152391`"}], "}"}], ",", 
       RowBox[{"{", 
        RowBox[{
        "2.8000000000000016`", ",", "0.8999999999999999`", ",", 
         "0.004344834146966452`"}], "}"}], ",", 
       RowBox[{"{", 
        RowBox[{
        "2.8000000000000016`", ",", "0.9999999999999999`", ",", 
         "3.545178032827846`*^-12"}], "}"}], ",", 
       RowBox[{"{", 
        RowBox[{"2.9000000000000017`", ",", "0", ",", "1.`"}], "}"}], ",", 
       RowBox[{"{", 
        RowBox[{"2.9000000000000017`", ",", "0.1`", ",", "1.`"}], "}"}], ",", 
       
       RowBox[{"{", 
        RowBox[{"2.9000000000000017`", ",", "0.2`", ",", "1.`"}], "}"}], ",", 
       
       RowBox[{"{", 
        RowBox[{
        "2.9000000000000017`", ",", "0.30000000000000004`", ",", "1.`"}], 
        "}"}], ",", 
       RowBox[{"{", 
        RowBox[{"2.9000000000000017`", ",", "0.4`", ",", "1.`"}], "}"}], ",", 
       
       RowBox[{"{", 
        RowBox[{"2.9000000000000017`", ",", "0.5`", ",", "1.`"}], "}"}], ",", 
       
       RowBox[{"{", 
        RowBox[{"2.9000000000000017`", ",", "0.6`", ",", "1.`"}], "}"}], ",", 
       
       RowBox[{"{", 
        RowBox[{"2.9000000000000017`", ",", "0.7`", ",", "1.`"}], "}"}], ",", 
       
       RowBox[{"{", 
        RowBox[{
        "2.9000000000000017`", ",", "0.7999999999999999`", ",", 
         "0.9999999567571763`"}], "}"}], ",", 
       RowBox[{"{", 
        RowBox[{
        "2.9000000000000017`", ",", "0.8999999999999999`", ",", 
         "0.00910759320137409`"}], "}"}], ",", 
       RowBox[{"{", 
        RowBox[{
        "2.9000000000000017`", ",", "0.9999999999999999`", ",", 
         "3.5772843326147246`*^-12"}], "}"}], ",", 
       RowBox[{"{", 
        RowBox[{"3.0000000000000018`", ",", "0", ",", "1.`"}], "}"}], ",", 
       RowBox[{"{", 
        RowBox[{"3.0000000000000018`", ",", "0.1`", ",", "1.`"}], "}"}], ",", 
       
       RowBox[{"{", 
        RowBox[{"3.0000000000000018`", ",", "0.2`", ",", "1.`"}], "}"}], ",", 
       
       RowBox[{"{", 
        RowBox[{
        "3.0000000000000018`", ",", "0.30000000000000004`", ",", "1.`"}], 
        "}"}], ",", 
       RowBox[{"{", 
        RowBox[{"3.0000000000000018`", ",", "0.4`", ",", "1.`"}], "}"}], ",", 
       
       RowBox[{"{", 
        RowBox[{"3.0000000000000018`", ",", "0.5`", ",", "1.`"}], "}"}], ",", 
       
       RowBox[{"{", 
        RowBox[{"3.0000000000000018`", ",", "0.6`", ",", "1.`"}], "}"}], ",", 
       
       RowBox[{"{", 
        RowBox[{"3.0000000000000018`", ",", "0.7`", ",", "1.`"}], "}"}], ",", 
       
       RowBox[{"{", 
        RowBox[{
        "3.0000000000000018`", ",", "0.7999999999999999`", ",", 
         "0.9999999902520486`"}], "}"}], ",", 
       RowBox[{"{", 
        RowBox[{
        "3.0000000000000018`", ",", "0.8999999999999999`", ",", 
         "0.018978557352117436`"}], "}"}], ",", 
       RowBox[{"{", 
        RowBox[{
        "3.0000000000000018`", ",", "0.9999999999999999`", ",", 
         "3.60820921538876`*^-12"}], "}"}], ",", 
       RowBox[{"{", 
        RowBox[{"3.100000000000002`", ",", "0", ",", "1.`"}], "}"}], ",", 
       RowBox[{"{", 
        RowBox[{"3.100000000000002`", ",", "0.1`", ",", "1.`"}], "}"}], ",", 
       RowBox[{"{", 
        RowBox[{"3.100000000000002`", ",", "0.2`", ",", "1.`"}], "}"}], ",", 
       RowBox[{"{", 
        RowBox[{
        "3.100000000000002`", ",", "0.30000000000000004`", ",", "1.`"}], 
        "}"}], ",", 
       RowBox[{"{", 
        RowBox[{"3.100000000000002`", ",", "0.4`", ",", "1.`"}], "}"}], ",", 
       RowBox[{"{", 
        RowBox[{"3.100000000000002`", ",", "0.5`", ",", "1.`"}], "}"}], ",", 
       RowBox[{"{", 
        RowBox[{"3.100000000000002`", ",", "0.6`", ",", "1.`"}], "}"}], ",", 
       RowBox[{"{", 
        RowBox[{"3.100000000000002`", ",", "0.7`", ",", "1.`"}], "}"}], ",", 
       RowBox[{"{", 
        RowBox[{
        "3.100000000000002`", ",", "0.7999999999999999`", ",", 
         "0.9999999978023042`"}], "}"}], ",", 
       RowBox[{"{", 
        RowBox[{
        "3.100000000000002`", ",", "0.8999999999999999`", ",", 
         "0.03910063141535726`"}], "}"}], ",", 
       RowBox[{"{", 
        RowBox[{
        "3.100000000000002`", ",", "0.9999999999999999`", ",", 
         "3.638019985904074`*^-12"}], "}"}], ",", 
       RowBox[{"{", 
        RowBox[{"3.200000000000002`", ",", "0", ",", "1.`"}], "}"}], ",", 
       RowBox[{"{", 
        RowBox[{"3.200000000000002`", ",", "0.1`", ",", "1.`"}], "}"}], ",", 
       RowBox[{"{", 
        RowBox[{"3.200000000000002`", ",", "0.2`", ",", "1.`"}], "}"}], ",", 
       RowBox[{"{", 
        RowBox[{
        "3.200000000000002`", ",", "0.30000000000000004`", ",", "1.`"}], 
        "}"}], ",", 
       RowBox[{"{", 
        RowBox[{"3.200000000000002`", ",", "0.4`", ",", "1.`"}], "}"}], ",", 
       RowBox[{"{", 
        RowBox[{"3.200000000000002`", ",", "0.5`", ",", "1.`"}], "}"}], ",", 
       RowBox[{"{", 
        RowBox[{"3.200000000000002`", ",", "0.6`", ",", "1.`"}], "}"}], ",", 
       RowBox[{"{", 
        RowBox[{"3.200000000000002`", ",", "0.7`", ",", "1.`"}], "}"}], ",", 
       RowBox[{"{", 
        RowBox[{
        "3.200000000000002`", ",", "0.7999999999999999`", ",", 
         "0.9999999995044555`"}], "}"}], ",", 
       RowBox[{"{", 
        RowBox[{
        "3.200000000000002`", ",", "0.8999999999999999`", ",", 
         "0.07879752077814314`"}], "}"}], ",", 
       RowBox[{"{", 
        RowBox[{
        "3.200000000000002`", ",", "0.9999999999999999`", ",", 
         "3.666779112064204`*^-12"}], "}"}], ",", 
       RowBox[{"{", 
        RowBox[{"3.300000000000002`", ",", "0", ",", "1.`"}], "}"}], ",", 
       RowBox[{"{", 
        RowBox[{"3.300000000000002`", ",", "0.1`", ",", "1.`"}], "}"}], ",", 
       RowBox[{"{", 
        RowBox[{"3.300000000000002`", ",", "0.2`", ",", "1.`"}], "}"}], ",", 
       RowBox[{"{", 
        RowBox[{
        "3.300000000000002`", ",", "0.30000000000000004`", ",", "1.`"}], 
        "}"}], ",", 
       RowBox[{"{", 
        RowBox[{"3.300000000000002`", ",", "0.4`", ",", "1.`"}], "}"}], ",", 
       RowBox[{"{", 
        RowBox[{"3.300000000000002`", ",", "0.5`", ",", "1.`"}], "}"}], ",", 
       RowBox[{"{", 
        RowBox[{"3.300000000000002`", ",", "0.6`", ",", "1.`"}], "}"}], ",", 
       RowBox[{"{", 
        RowBox[{"3.300000000000002`", ",", "0.7`", ",", "1.`"}], "}"}], ",", 
       RowBox[{"{", 
        RowBox[{
        "3.300000000000002`", ",", "0.7999999999999999`", ",", 
         "0.999999999888247`"}], "}"}], ",", 
       RowBox[{"{", 
        RowBox[{
        "3.300000000000002`", ",", "0.8999999999999999`", ",", 
         "0.1523287469217453`"}], "}"}], ",", 
       RowBox[{"{", 
        RowBox[{
        "3.300000000000002`", ",", "0.9999999999999999`", ",", 
         "3.694544613998759`*^-12"}], "}"}], ",", 
       RowBox[{"{", 
        RowBox[{"3.400000000000002`", ",", "0", ",", "1.`"}], "}"}], ",", 
       RowBox[{"{", 
        RowBox[{"3.400000000000002`", ",", "0.1`", ",", "1.`"}], "}"}], ",", 
       RowBox[{"{", 
        RowBox[{"3.400000000000002`", ",", "0.2`", ",", "1.`"}], "}"}], ",", 
       RowBox[{"{", 
        RowBox[{
        "3.400000000000002`", ",", "0.30000000000000004`", ",", "1.`"}], 
        "}"}], ",", 
       RowBox[{"{", 
        RowBox[{"3.400000000000002`", ",", "0.4`", ",", "1.`"}], "}"}], ",", 
       RowBox[{"{", 
        RowBox[{"3.400000000000002`", ",", "0.5`", ",", "1.`"}], "}"}], ",", 
       RowBox[{"{", 
        RowBox[{"3.400000000000002`", ",", "0.6`", ",", "1.`"}], "}"}], ",", 
       RowBox[{"{", 
        RowBox[{"3.400000000000002`", ",", "0.7`", ",", "1.`"}], "}"}], ",", 
       RowBox[{"{", 
        RowBox[{
        "3.400000000000002`", ",", "0.7999999999999999`", ",", 
         "0.9999999999747942`"}], "}"}], ",", 
       RowBox[{"{", 
        RowBox[{
        "3.400000000000002`", ",", "0.8999999999999999`", ",", 
         "0.27395260406005606`"}], "}"}], ",", 
       RowBox[{"{", 
        RowBox[{
        "3.400000000000002`", ",", "0.9999999999999999`", ",", 
         "3.7213704273932086`*^-12"}], "}"}], ",", 
       RowBox[{"{", 
        RowBox[{"3.500000000000002`", ",", "0", ",", "1.`"}], "}"}], ",", 
       RowBox[{"{", 
        RowBox[{"3.500000000000002`", ",", "0.1`", ",", "1.`"}], "}"}], ",", 
       RowBox[{"{", 
        RowBox[{"3.500000000000002`", ",", "0.2`", ",", "1.`"}], "}"}], ",", 
       RowBox[{"{", 
        RowBox[{
        "3.500000000000002`", ",", "0.30000000000000004`", ",", "1.`"}], 
        "}"}], ",", 
       RowBox[{"{", 
        RowBox[{"3.500000000000002`", ",", "0.4`", ",", "1.`"}], "}"}], ",", 
       RowBox[{"{", 
        RowBox[{"3.500000000000002`", ",", "0.5`", ",", "1.`"}], "}"}], ",", 
       RowBox[{"{", 
        RowBox[{"3.500000000000002`", ",", "0.6`", ",", "1.`"}], "}"}], ",", 
       RowBox[{"{", 
        RowBox[{"3.500000000000002`", ",", "0.7`", ",", "1.`"}], "}"}], ",", 
       RowBox[{"{", 
        RowBox[{
        "3.500000000000002`", ",", "0.7999999999999999`", ",", 
         "0.9999999999943141`"}], "}"}], ",", 
       RowBox[{"{", 
        RowBox[{
        "3.500000000000002`", ",", "0.8999999999999999`", ",", 
         "0.4419156563697306`"}], "}"}], ",", 
       RowBox[{"{", 
        RowBox[{
        "3.500000000000002`", ",", "0.9999999999999999`", ",", 
         "3.74730673901993`*^-12"}], "}"}], ",", 
       RowBox[{"{", 
        RowBox[{"3.6000000000000023`", ",", "0", ",", "1.`"}], "}"}], ",", 
       RowBox[{"{", 
        RowBox[{"3.6000000000000023`", ",", "0.1`", ",", "1.`"}], "}"}], ",", 
       
       RowBox[{"{", 
        RowBox[{"3.6000000000000023`", ",", "0.2`", ",", "1.`"}], "}"}], ",", 
       
       RowBox[{"{", 
        RowBox[{
        "3.6000000000000023`", ",", "0.30000000000000004`", ",", "1.`"}], 
        "}"}], ",", 
       RowBox[{"{", 
        RowBox[{"3.6000000000000023`", ",", "0.4`", ",", "1.`"}], "}"}], ",", 
       
       RowBox[{"{", 
        RowBox[{"3.6000000000000023`", ",", "0.5`", ",", "1.`"}], "}"}], ",", 
       
       RowBox[{"{", 
        RowBox[{"3.6000000000000023`", ",", "0.6`", ",", "1.`"}], "}"}], ",", 
       
       RowBox[{"{", 
        RowBox[{"3.6000000000000023`", ",", "0.7`", ",", "1.`"}], "}"}], ",", 
       
       RowBox[{"{", 
        RowBox[{
        "3.6000000000000023`", ",", "0.7999999999999999`", ",", 
         "0.9999999999987172`"}], "}"}], ",", 
       RowBox[{"{", 
        RowBox[{
        "3.6000000000000023`", ",", "0.8999999999999999`", ",", 
         "0.6241953031722846`"}], "}"}], ",", 
       RowBox[{"{", 
        RowBox[{
        "3.6000000000000023`", ",", "0.9999999999999999`", ",", 
         "3.772400319746906`*^-12"}], "}"}], ",", 
       RowBox[{"{", 
        RowBox[{"3.7000000000000024`", ",", "0", ",", "1.`"}], "}"}], ",", 
       RowBox[{"{", 
        RowBox[{"3.7000000000000024`", ",", "0.1`", ",", "1.`"}], "}"}], ",", 
       
       RowBox[{"{", 
        RowBox[{"3.7000000000000024`", ",", "0.2`", ",", "1.`"}], "}"}], ",", 
       
       RowBox[{"{", 
        RowBox[{
        "3.7000000000000024`", ",", "0.30000000000000004`", ",", "1.`"}], 
        "}"}], ",", 
       RowBox[{"{", 
        RowBox[{"3.7000000000000024`", ",", "0.4`", ",", "1.`"}], "}"}], ",", 
       
       RowBox[{"{", 
        RowBox[{"3.7000000000000024`", ",", "0.5`", ",", "1.`"}], "}"}], ",", 
       
       RowBox[{"{", 
        RowBox[{"3.7000000000000024`", ",", "0.6`", ",", "1.`"}], "}"}], ",", 
       
       RowBox[{"{", 
        RowBox[{"3.7000000000000024`", ",", "0.7`", ",", "1.`"}], "}"}], ",", 
       
       RowBox[{"{", 
        RowBox[{
        "3.7000000000000024`", ",", "0.7999999999999999`", ",", 
         "0.9999999999997105`"}], "}"}], ",", 
       RowBox[{"{", 
        RowBox[{
        "3.7000000000000024`", ",", "0.8999999999999999`", ",", 
         "0.7769094890280348`"}], "}"}], ",", 
       RowBox[{"{", 
        RowBox[{
        "3.7000000000000024`", ",", "0.9999999999999999`", ",", 
         "3.796694811790751`*^-12"}], "}"}], ",", 
       RowBox[{"{", 
        RowBox[{"3.8000000000000025`", ",", "0", ",", "1.`"}], "}"}], ",", 
       RowBox[{"{", 
        RowBox[{"3.8000000000000025`", ",", "0.1`", ",", "1.`"}], "}"}], ",", 
       
       RowBox[{"{", 
        RowBox[{"3.8000000000000025`", ",", "0.2`", ",", "1.`"}], "}"}], ",", 
       
       RowBox[{"{", 
        RowBox[{
        "3.8000000000000025`", ",", "0.30000000000000004`", ",", "1.`"}], 
        "}"}], ",", 
       RowBox[{"{", 
        RowBox[{"3.8000000000000025`", ",", "0.4`", ",", "1.`"}], "}"}], ",", 
       
       RowBox[{"{", 
        RowBox[{"3.8000000000000025`", ",", "0.5`", ",", "1.`"}], "}"}], ",", 
       
       RowBox[{"{", 
        RowBox[{"3.8000000000000025`", ",", "0.6`", ",", "1.`"}], "}"}], ",", 
       
       RowBox[{"{", 
        RowBox[{"3.8000000000000025`", ",", "0.7`", ",", "1.`"}], "}"}], ",", 
       
       RowBox[{"{", 
        RowBox[{
        "3.8000000000000025`", ",", "0.7999999999999999`", ",", 
         "0.9999999999999347`"}], "}"}], ",", 
       RowBox[{"{", 
        RowBox[{
        "3.8000000000000025`", ",", "0.8999999999999999`", ",", 
         "0.8795039775928009`"}], "}"}], ",", 
       RowBox[{"{", 
        RowBox[{
        "3.8000000000000025`", ",", "0.9999999999999999`", ",", 
         "3.820230927842574`*^-12"}], "}"}], ",", 
       RowBox[{"{", 
        RowBox[{"3.9000000000000026`", ",", "0", ",", "1.`"}], "}"}], ",", 
       RowBox[{"{", 
        RowBox[{"3.9000000000000026`", ",", "0.1`", ",", "1.`"}], "}"}], ",", 
       
       RowBox[{"{", 
        RowBox[{"3.9000000000000026`", ",", "0.2`", ",", "1.`"}], "}"}], ",", 
       
       RowBox[{"{", 
        RowBox[{
        "3.9000000000000026`", ",", "0.30000000000000004`", ",", "1.`"}], 
        "}"}], ",", 
       RowBox[{"{", 
        RowBox[{"3.9000000000000026`", ",", "0.4`", ",", "1.`"}], "}"}], ",", 
       
       RowBox[{"{", 
        RowBox[{"3.9000000000000026`", ",", "0.5`", ",", "1.`"}], "}"}], ",", 
       
       RowBox[{"{", 
        RowBox[{"3.9000000000000026`", ",", "0.6`", ",", "1.`"}], "}"}], ",", 
       
       RowBox[{"{", 
        RowBox[{"3.9000000000000026`", ",", "0.7`", ",", "1.`"}], "}"}], ",", 
       
       RowBox[{"{", 
        RowBox[{
        "3.9000000000000026`", ",", "0.7999999999999999`", ",", 
         "0.9999999999999853`"}], "}"}], ",", 
       RowBox[{"{", 
        RowBox[{
        "3.9000000000000026`", ",", "0.8999999999999999`", ",", 
         "0.9386290202052705`"}], "}"}], ",", 
       RowBox[{"{", 
        RowBox[{
        "3.9000000000000026`", ",", "0.9999999999999999`", ",", 
         "3.843046742781418`*^-12"}], "}"}], ",", 
       RowBox[{"{", 
        RowBox[{"4.000000000000003`", ",", "0", ",", "1.`"}], "}"}], ",", 
       RowBox[{"{", 
        RowBox[{"4.000000000000003`", ",", "0.1`", ",", "1.`"}], "}"}], ",", 
       RowBox[{"{", 
        RowBox[{"4.000000000000003`", ",", "0.2`", ",", "1.`"}], "}"}], ",", 
       RowBox[{"{", 
        RowBox[{
        "4.000000000000003`", ",", "0.30000000000000004`", ",", "1.`"}], 
        "}"}], ",", 
       RowBox[{"{", 
        RowBox[{"4.000000000000003`", ",", "0.4`", ",", "1.`"}], "}"}], ",", 
       RowBox[{"{", 
        RowBox[{"4.000000000000003`", ",", "0.5`", ",", "1.`"}], "}"}], ",", 
       RowBox[{"{", 
        RowBox[{"4.000000000000003`", ",", "0.6`", ",", "1.`"}], "}"}], ",", 
       RowBox[{"{", 
        RowBox[{"4.000000000000003`", ",", "0.7`", ",", "1.`"}], "}"}], ",", 
       RowBox[{"{", 
        RowBox[{
        "4.000000000000003`", ",", "0.7999999999999999`", ",", 
         "0.9999999999999967`"}], "}"}], ",", 
       RowBox[{"{", 
        RowBox[{
        "4.000000000000003`", ",", "0.8999999999999999`", ",", 
         "0.9697372522891983`"}], "}"}], ",", 
       RowBox[{"{", 
        RowBox[{
        "4.000000000000003`", ",", "0.9999999999999999`", ",", 
         "3.865177881321346`*^-12"}], "}"}], ",", 
       RowBox[{"{", 
        RowBox[{"4.100000000000002`", ",", "0", ",", "1.`"}], "}"}], ",", 
       RowBox[{"{", 
        RowBox[{"4.100000000000002`", ",", "0.1`", ",", "1.`"}], "}"}], ",", 
       RowBox[{"{", 
        RowBox[{"4.100000000000002`", ",", "0.2`", ",", "1.`"}], "}"}], ",", 
       RowBox[{"{", 
        RowBox[{
        "4.100000000000002`", ",", "0.30000000000000004`", ",", "1.`"}], 
        "}"}], ",", 
       RowBox[{"{", 
        RowBox[{"4.100000000000002`", ",", "0.4`", ",", "1.`"}], "}"}], ",", 
       RowBox[{"{", 
        RowBox[{"4.100000000000002`", ",", "0.5`", ",", "1.`"}], "}"}], ",", 
       RowBox[{"{", 
        RowBox[{"4.100000000000002`", ",", "0.6`", ",", "1.`"}], "}"}], ",", 
       RowBox[{"{", 
        RowBox[{"4.100000000000002`", ",", "0.7`", ",", "1.`"}], "}"}], ",", 
       RowBox[{"{", 
        RowBox[{
        "4.100000000000002`", ",", "0.7999999999999999`", ",", 
         "0.9999999999999991`"}], "}"}], ",", 
       RowBox[{"{", 
        RowBox[{
        "4.100000000000002`", ",", "0.8999999999999999`", ",", 
         "0.9853242524638428`"}], "}"}], ",", 
       RowBox[{"{", 
        RowBox[{
        "4.100000000000002`", ",", "0.9999999999999999`", ",", 
         "3.88665767799679`*^-12"}], "}"}], ",", 
       RowBox[{"{", 
        RowBox[{"4.200000000000002`", ",", "0", ",", "1.`"}], "}"}], ",", 
       RowBox[{"{", 
        RowBox[{"4.200000000000002`", ",", "0.1`", ",", "1.`"}], "}"}], ",", 
       RowBox[{"{", 
        RowBox[{"4.200000000000002`", ",", "0.2`", ",", "1.`"}], "}"}], ",", 
       RowBox[{"{", 
        RowBox[{
        "4.200000000000002`", ",", "0.30000000000000004`", ",", "1.`"}], 
        "}"}], ",", 
       RowBox[{"{", 
        RowBox[{"4.200000000000002`", ",", "0.4`", ",", "1.`"}], "}"}], ",", 
       RowBox[{"{", 
        RowBox[{"4.200000000000002`", ",", "0.5`", ",", "1.`"}], "}"}], ",", 
       RowBox[{"{", 
        RowBox[{"4.200000000000002`", ",", "0.6`", ",", "1.`"}], "}"}], ",", 
       RowBox[{"{", 
        RowBox[{"4.200000000000002`", ",", "0.7`", ",", "1.`"}], "}"}], ",", 
       RowBox[{"{", 
        RowBox[{
        "4.200000000000002`", ",", "0.7999999999999999`", ",", 
         "0.9999999999999998`"}], "}"}], ",", 
       RowBox[{"{", 
        RowBox[{
        "4.200000000000002`", ",", "0.8999999999999999`", ",", 
         "0.9929429857736156`"}], "}"}], ",", 
       RowBox[{"{", 
        RowBox[{
        "4.200000000000002`", ",", "0.9999999999999999`", ",", 
         "3.9075173888034545`*^-12"}], "}"}], ",", 
       RowBox[{"{", 
        RowBox[{"4.300000000000002`", ",", "0", ",", "1.`"}], "}"}], ",", 
       RowBox[{"{", 
        RowBox[{"4.300000000000002`", ",", "0.1`", ",", "1.`"}], "}"}], ",", 
       RowBox[{"{", 
        RowBox[{"4.300000000000002`", ",", "0.2`", ",", "1.`"}], "}"}], ",", 
       RowBox[{"{", 
        RowBox[{
        "4.300000000000002`", ",", "0.30000000000000004`", ",", "1.`"}], 
        "}"}], ",", 
       RowBox[{"{", 
        RowBox[{"4.300000000000002`", ",", "0.4`", ",", "1.`"}], "}"}], ",", 
       RowBox[{"{", 
        RowBox[{"4.300000000000002`", ",", "0.5`", ",", "1.`"}], "}"}], ",", 
       RowBox[{"{", 
        RowBox[{"4.300000000000002`", ",", "0.6`", ",", "1.`"}], "}"}], ",", 
       RowBox[{"{", 
        RowBox[{"4.300000000000002`", ",", "0.7`", ",", "1.`"}], "}"}], ",", 
       RowBox[{"{", 
        RowBox[{
        "4.300000000000002`", ",", "0.7999999999999999`", ",", "1.`"}], "}"}],
        ",", 
       RowBox[{"{", 
        RowBox[{
        "4.300000000000002`", ",", "0.8999999999999999`", ",", 
         "0.9966213356417054`"}], "}"}], ",", 
       RowBox[{"{", 
        RowBox[{
        "4.300000000000002`", ",", "0.9999999999999999`", ",", 
         "3.9277863460791894`*^-12"}], "}"}], ",", 
       RowBox[{"{", 
        RowBox[{"4.400000000000001`", ",", "0", ",", "1.`"}], "}"}], ",", 
       RowBox[{"{", 
        RowBox[{"4.400000000000001`", ",", "0.1`", ",", "1.`"}], "}"}], ",", 
       RowBox[{"{", 
        RowBox[{"4.400000000000001`", ",", "0.2`", ",", "1.`"}], "}"}], ",", 
       RowBox[{"{", 
        RowBox[{
        "4.400000000000001`", ",", "0.30000000000000004`", ",", "1.`"}], 
        "}"}], ",", 
       RowBox[{"{", 
        RowBox[{"4.400000000000001`", ",", "0.4`", ",", "1.`"}], "}"}], ",", 
       RowBox[{"{", 
        RowBox[{"4.400000000000001`", ",", "0.5`", ",", "1.`"}], "}"}], ",", 
       RowBox[{"{", 
        RowBox[{"4.400000000000001`", ",", "0.6`", ",", "1.`"}], "}"}], ",", 
       RowBox[{"{", 
        RowBox[{"4.400000000000001`", ",", "0.7`", ",", "1.`"}], "}"}], ",", 
       RowBox[{"{", 
        RowBox[{
        "4.400000000000001`", ",", "0.7999999999999999`", ",", "1.`"}], "}"}],
        ",", 
       RowBox[{"{", 
        RowBox[{
        "4.400000000000001`", ",", "0.8999999999999999`", ",", 
         "0.9983862965850612`"}], "}"}], ",", 
       RowBox[{"{", 
        RowBox[{
        "4.400000000000001`", ",", "0.9999999999999999`", ",", 
         "3.9474920855910224`*^-12"}], "}"}], ",", 
       RowBox[{"{", 
        RowBox[{"4.500000000000001`", ",", "0", ",", "1.`"}], "}"}], ",", 
       RowBox[{"{", 
        RowBox[{"4.500000000000001`", ",", "0.1`", ",", "1.`"}], "}"}], ",", 
       RowBox[{"{", 
        RowBox[{"4.500000000000001`", ",", "0.2`", ",", "1.`"}], "}"}], ",", 
       RowBox[{"{", 
        RowBox[{
        "4.500000000000001`", ",", "0.30000000000000004`", ",", "1.`"}], 
        "}"}], ",", 
       RowBox[{"{", 
        RowBox[{"4.500000000000001`", ",", "0.4`", ",", "1.`"}], "}"}], ",", 
       RowBox[{"{", 
        RowBox[{"4.500000000000001`", ",", "0.5`", ",", "1.`"}], "}"}], ",", 
       RowBox[{"{", 
        RowBox[{"4.500000000000001`", ",", "0.6`", ",", "1.`"}], "}"}], ",", 
       RowBox[{"{", 
        RowBox[{"4.500000000000001`", ",", "0.7`", ",", "1.`"}], "}"}], ",", 
       RowBox[{"{", 
        RowBox[{
        "4.500000000000001`", ",", "0.7999999999999999`", ",", "1.`"}], "}"}],
        ",", 
       RowBox[{"{", 
        RowBox[{
        "4.500000000000001`", ",", "0.8999999999999999`", ",", 
         "0.9992304019293702`"}], "}"}], ",", 
       RowBox[{"{", 
        RowBox[{
        "4.500000000000001`", ",", "0.9999999999999999`", ",", 
         "3.966660508679628`*^-12"}], "}"}], ",", 
       RowBox[{"{", 
        RowBox[{"4.6000000000000005`", ",", "0", ",", "1.`"}], "}"}], ",", 
       RowBox[{"{", 
        RowBox[{"4.6000000000000005`", ",", "0.1`", ",", "1.`"}], "}"}], ",", 
       
       RowBox[{"{", 
        RowBox[{"4.6000000000000005`", ",", "0.2`", ",", "1.`"}], "}"}], ",", 
       
       RowBox[{"{", 
        RowBox[{
        "4.6000000000000005`", ",", "0.30000000000000004`", ",", "1.`"}], 
        "}"}], ",", 
       RowBox[{"{", 
        RowBox[{"4.6000000000000005`", ",", "0.4`", ",", "1.`"}], "}"}], ",", 
       
       RowBox[{"{", 
        RowBox[{"4.6000000000000005`", ",", "0.5`", ",", "1.`"}], "}"}], ",", 
       
       RowBox[{"{", 
        RowBox[{"4.6000000000000005`", ",", "0.6`", ",", "1.`"}], "}"}], ",", 
       
       RowBox[{"{", 
        RowBox[{"4.6000000000000005`", ",", "0.7`", ",", "1.`"}], "}"}], ",", 
       
       RowBox[{"{", 
        RowBox[{
        "4.6000000000000005`", ",", "0.7999999999999999`", ",", "1.`"}], 
        "}"}], ",", 
       RowBox[{"{", 
        RowBox[{
        "4.6000000000000005`", ",", "0.8999999999999999`", ",", 
         "0.999633335921142`"}], "}"}], ",", 
       RowBox[{"{", 
        RowBox[{
        "4.6000000000000005`", ",", "0.9999999999999999`", ",", 
         "3.985315925794162`*^-12"}], "}"}], ",", 
       RowBox[{"{", 
        RowBox[{"4.7`", ",", "0", ",", "1.`"}], "}"}], ",", 
       RowBox[{"{", 
        RowBox[{"4.7`", ",", "0.1`", ",", "1.`"}], "}"}], ",", 
       RowBox[{"{", 
        RowBox[{"4.7`", ",", "0.2`", ",", "1.`"}], "}"}], ",", 
       RowBox[{"{", 
        RowBox[{"4.7`", ",", "0.30000000000000004`", ",", "1.`"}], "}"}], ",", 
       RowBox[{"{", 
        RowBox[{"4.7`", ",", "0.4`", ",", "1.`"}], "}"}], ",", 
       RowBox[{"{", 
        RowBox[{"4.7`", ",", "0.5`", ",", "1.`"}], "}"}], ",", 
       RowBox[{"{", 
        RowBox[{"4.7`", ",", "0.6`", ",", "1.`"}], "}"}], ",", 
       RowBox[{"{", 
        RowBox[{"4.7`", ",", "0.7`", ",", "1.`"}], "}"}], ",", 
       RowBox[{"{", 
        RowBox[{"4.7`", ",", "0.7999999999999999`", ",", "1.`"}], "}"}], ",", 
       
       RowBox[{"{", 
        RowBox[{
        "4.7`", ",", "0.8999999999999999`", ",", "0.9998254383750049`"}], 
        "}"}], ",", 
       RowBox[{"{", 
        RowBox[{
        "4.7`", ",", "0.9999999999999999`", ",", "4.003481276247924`*^-12"}], 
        "}"}], ",", 
       RowBox[{"{", 
        RowBox[{"4.8`", ",", "0", ",", "1.`"}], "}"}], ",", 
       RowBox[{"{", 
        RowBox[{"4.8`", ",", "0.1`", ",", "1.`"}], "}"}], ",", 
       RowBox[{"{", 
        RowBox[{"4.8`", ",", "0.2`", ",", "1.`"}], "}"}], ",", 
       RowBox[{"{", 
        RowBox[{"4.8`", ",", "0.30000000000000004`", ",", "1.`"}], "}"}], ",", 
       RowBox[{"{", 
        RowBox[{"4.8`", ",", "0.4`", ",", "1.`"}], "}"}], ",", 
       RowBox[{"{", 
        RowBox[{"4.8`", ",", "0.5`", ",", "1.`"}], "}"}], ",", 
       RowBox[{"{", 
        RowBox[{"4.8`", ",", "0.6`", ",", "1.`"}], "}"}], ",", 
       RowBox[{"{", 
        RowBox[{"4.8`", ",", "0.7`", ",", "1.`"}], "}"}], ",", 
       RowBox[{"{", 
        RowBox[{"4.8`", ",", "0.7999999999999999`", ",", "1.`"}], "}"}], ",", 
       
       RowBox[{"{", 
        RowBox[{
        "4.8`", ",", "0.8999999999999999`", ",", "0.9999169428141989`"}], 
        "}"}], ",", 
       RowBox[{"{", 
        RowBox[{
        "4.8`", ",", "0.9999999999999999`", ",", "4.02117817395212`*^-12"}], 
        "}"}], ",", 
       RowBox[{"{", 
        RowBox[{"4.8999999999999995`", ",", "0", ",", "1.`"}], "}"}], ",", 
       RowBox[{"{", 
        RowBox[{"4.8999999999999995`", ",", "0.1`", ",", "1.`"}], "}"}], ",", 
       
       RowBox[{"{", 
        RowBox[{"4.8999999999999995`", ",", "0.2`", ",", "1.`"}], "}"}], ",", 
       
       RowBox[{"{", 
        RowBox[{
        "4.8999999999999995`", ",", "0.30000000000000004`", ",", "1.`"}], 
        "}"}], ",", 
       RowBox[{"{", 
        RowBox[{"4.8999999999999995`", ",", "0.4`", ",", "1.`"}], "}"}], ",", 
       
       RowBox[{"{", 
        RowBox[{"4.8999999999999995`", ",", "0.5`", ",", "1.`"}], "}"}], ",", 
       
       RowBox[{"{", 
        RowBox[{"4.8999999999999995`", ",", "0.6`", ",", "1.`"}], "}"}], ",", 
       
       RowBox[{"{", 
        RowBox[{"4.8999999999999995`", ",", "0.7`", ",", "1.`"}], "}"}], ",", 
       
       RowBox[{"{", 
        RowBox[{
        "4.8999999999999995`", ",", "0.7999999999999999`", ",", "1.`"}], 
        "}"}], ",", 
       RowBox[{"{", 
        RowBox[{
        "4.8999999999999995`", ",", "0.8999999999999999`", ",", 
         "0.9999604991034633`"}], "}"}], ",", 
       RowBox[{"{", 
        RowBox[{
        "4.8999999999999995`", ",", "0.9999999999999999`", ",", 
         "4.038426977366834`*^-12"}], "}"}], ",", 
       RowBox[{"{", 
        RowBox[{"4.999999999999999`", ",", "0", ",", "1.`"}], "}"}], ",", 
       RowBox[{"{", 
        RowBox[{"4.999999999999999`", ",", "0.1`", ",", "1.`"}], "}"}], ",", 
       RowBox[{"{", 
        RowBox[{"4.999999999999999`", ",", "0.2`", ",", "1.`"}], "}"}], ",", 
       RowBox[{"{", 
        RowBox[{
        "4.999999999999999`", ",", "0.30000000000000004`", ",", "1.`"}], 
        "}"}], ",", 
       RowBox[{"{", 
        RowBox[{"4.999999999999999`", ",", "0.4`", ",", "1.`"}], "}"}], ",", 
       RowBox[{"{", 
        RowBox[{"4.999999999999999`", ",", "0.5`", ",", "1.`"}], "}"}], ",", 
       RowBox[{"{", 
        RowBox[{"4.999999999999999`", ",", "0.6`", ",", "1.`"}], "}"}], ",", 
       RowBox[{"{", 
        RowBox[{"4.999999999999999`", ",", "0.7`", ",", "1.`"}], "}"}], ",", 
       RowBox[{"{", 
        RowBox[{
        "4.999999999999999`", ",", "0.7999999999999999`", ",", "1.`"}], "}"}],
        ",", 
       RowBox[{"{", 
        RowBox[{
        "4.999999999999999`", ",", "0.8999999999999999`", ",", 
         "0.9999812206454998`"}], "}"}], ",", 
       RowBox[{"{", 
        RowBox[{
        "4.999999999999999`", ",", "0.9999999999999999`", ",", 
         "4.055246900578838`*^-12"}], "}"}]}], "}"}]}], ";"}], " ", 
   "\[IndentingNewLine]"}]}]], "Input",
 CellChangeTimes->{{3.817970479154368*^9, 3.8179704910257883`*^9}, {
  3.817970679968964*^9, 3.817970681831835*^9}, {3.8179723112536373`*^9, 
  3.817972320244329*^9}}],

Cell[BoxData[
 RowBox[{
  StyleBox[
   RowBox[{"(*", 
    RowBox[{"Figure", " ", "4"}], "*)"}],
   FontSize->24], 
  RowBox[{
   RowBox[{"Figure4Data", " ", "=", 
    RowBox[{"{", 
     RowBox[{
      RowBox[{"{", 
       RowBox[{"1", ",", "0", ",", "0.999770863836753`"}], "}"}], ",", 
      RowBox[{"{", 
       RowBox[{"1", ",", "0.1`", ",", "0.9982073464408934`"}], "}"}], ",", 
      RowBox[{"{", 
       RowBox[{"1", ",", "0.2`", ",", "0.9881984079880825`"}], "}"}], ",", 
      RowBox[{"{", 
       RowBox[{"1", ",", "0.30000000000000004`", ",", "0.9381133160711191`"}],
        "}"}], ",", 
      RowBox[{"{", 
       RowBox[{"1", ",", "0.4`", ",", "0.7688474553210349`"}], "}"}], ",", 
      RowBox[{"{", 
       RowBox[{"1", ",", "0.5`", ",", "0.4428777310100164`"}], "}"}], ",", 
      RowBox[{"{", 
       RowBox[{"1", ",", "0.6`", ",", "0.07814929106850291`"}], "}"}], ",", 
      RowBox[{"{", 
       RowBox[{"1", ",", "0.7`", ",", "0.000858130581569798`"}], "}"}], ",", 
      RowBox[{"{", 
       RowBox[{
       "1", ",", "0.7999999999999999`", ",", "1.8289362972412719`*^-6"}], 
       "}"}], ",", 
      RowBox[{"{", 
       RowBox[{
       "1", ",", "0.8999999999999999`", ",", "1.7617448032042998`*^-9"}], 
       "}"}], ",", 
      RowBox[{"{", 
       RowBox[{
       "1", ",", "0.9999999999999999`", ",", "1.1792408723941093`*^-12"}], 
       "}"}], ",", 
      RowBox[{"{", 
       RowBox[{"1.5`", ",", "0", ",", "0.9999999999999989`"}], "}"}], ",", 
      RowBox[{"{", 
       RowBox[{"1.5`", ",", "0.1`", ",", "0.9999999999996645`"}], "}"}], ",", 
      
      RowBox[{"{", 
       RowBox[{"1.5`", ",", "0.2`", ",", "0.9999999999235887`"}], "}"}], ",", 
      
      RowBox[{"{", 
       RowBox[{
       "1.5`", ",", "0.30000000000000004`", ",", "0.9999999884644891`"}], 
       "}"}], ",", 
      RowBox[{"{", 
       RowBox[{"1.5`", ",", "0.4`", ",", "0.9999989491591645`"}], "}"}], ",", 
      
      RowBox[{"{", 
       RowBox[{"1.5`", ",", "0.5`", ",", "0.9999410582707984`"}], "}"}], ",", 
      
      RowBox[{"{", 
       RowBox[{"1.5`", ",", "0.6`", ",", "0.9978793910643008`"}], "}"}], ",", 
      
      RowBox[{"{", 
       RowBox[{"1.5`", ",", "0.7`", ",", "0.9269207722069783`"}], "}"}], ",", 
      
      RowBox[{"{", 
       RowBox[{
       "1.5`", ",", "0.7999999999999999`", ",", "0.007299772386067396`"}], 
       "}"}], ",", 
      RowBox[{"{", 
       RowBox[{
       "1.5`", ",", "0.8999999999999999`", ",", "1.7201841125403099`*^-7"}], 
       "}"}], ",", 
      RowBox[{"{", 
       RowBox[{
       "1.5`", ",", "0.9999999999999999`", ",", "6.274942907616935`*^-12"}], 
       "}"}], ",", 
      RowBox[{"{", 
       RowBox[{"2.`", ",", "0", ",", "1.`"}], "}"}], ",", 
      RowBox[{"{", 
       RowBox[{"2.`", ",", "0.1`", ",", "1.`"}], "}"}], ",", 
      RowBox[{"{", 
       RowBox[{"2.`", ",", "0.2`", ",", "1.`"}], "}"}], ",", 
      RowBox[{"{", 
       RowBox[{
       "2.`", ",", "0.30000000000000004`", ",", "0.9999999999999072`"}], 
       "}"}], ",", 
      RowBox[{"{", 
       RowBox[{"2.`", ",", "0.4`", ",", "0.9999999998806464`"}], "}"}], ",", 
      RowBox[{"{", 
       RowBox[{"2.`", ",", "0.5`", ",", "0.9999999256334867`"}], "}"}], ",", 
      RowBox[{"{", 
       RowBox[{"2.`", ",", "0.6`", ",", "0.9999803090123794`"}], "}"}], ",", 
      RowBox[{"{", 
       RowBox[{"2.`", ",", "0.7`", ",", "0.9976195595076828`"}], "}"}], ",", 
      RowBox[{"{", 
       RowBox[{
       "2.`", ",", "0.7999999999999999`", ",", "0.6480675596925268`"}], "}"}],
       ",", 
      RowBox[{"{", 
       RowBox[{
       "2.`", ",", "0.8999999999999999`", ",", "6.30571869832213`*^-6"}], 
       "}"}], ",", 
      RowBox[{"{", 
       RowBox[{
       "2.`", ",", "0.9999999999999999`", ",", "6.271031502980628`*^-12"}], 
       "}"}], ",", 
      RowBox[{"{", 
       RowBox[{"2.5`", ",", "0", ",", "1.`"}], "}"}], ",", 
      RowBox[{"{", 
       RowBox[{"2.5`", ",", "0.1`", ",", "1.`"}], "}"}], ",", 
      RowBox[{"{", 
       RowBox[{"2.5`", ",", "0.2`", ",", "1.`"}], "}"}], ",", 
      RowBox[{"{", 
       RowBox[{"2.5`", ",", "0.30000000000000004`", ",", "1.`"}], "}"}], ",", 
      
      RowBox[{"{", 
       RowBox[{"2.5`", ",", "0.4`", ",", "0.9999999999999969`"}], "}"}], ",", 
      
      RowBox[{"{", 
       RowBox[{"2.5`", ",", "0.5`", ",", "0.9999999999724931`"}], "}"}], ",", 
      
      RowBox[{"{", 
       RowBox[{"2.5`", ",", "0.6`", ",", "0.9999999118920069`"}], "}"}], ",", 
      
      RowBox[{"{", 
       RowBox[{"2.5`", ",", "0.7`", ",", "0.9999227663606931`"}], "}"}], ",", 
      
      RowBox[{"{", 
       RowBox[{
       "2.5`", ",", "0.7999999999999999`", ",", "0.9765605428409303`"}], 
       "}"}], ",", 
      RowBox[{"{", 
       RowBox[{
       "2.5`", ",", "0.8999999999999999`", ",", "0.00021200756825432037`"}], 
       "}"}], ",", 
      RowBox[{"{", 
       RowBox[{
       "2.5`", ",", "0.9999999999999999`", ",", "6.2670935035235815`*^-12"}], 
       "}"}], ",", 
      RowBox[{"{", 
       RowBox[{"3.`", ",", "0", ",", "1.`"}], "}"}], ",", 
      RowBox[{"{", 
       RowBox[{"3.`", ",", "0.1`", ",", "1.`"}], "}"}], ",", 
      RowBox[{"{", 
       RowBox[{"3.`", ",", "0.2`", ",", "1.`"}], "}"}], ",", 
      RowBox[{"{", 
       RowBox[{"3.`", ",", "0.30000000000000004`", ",", "1.`"}], "}"}], ",", 
      RowBox[{"{", 
       RowBox[{"3.`", ",", "0.4`", ",", "1.`"}], "}"}], ",", 
      RowBox[{"{", 
       RowBox[{"3.`", ",", "0.5`", ",", "0.9999999999999962`"}], "}"}], ",", 
      RowBox[{"{", 
       RowBox[{"3.`", ",", "0.6`", ",", "0.9999999998224716`"}], "}"}], ",", 
      RowBox[{"{", 
       RowBox[{"3.`", ",", "0.7`", ",", "0.9999983242716393`"}], "}"}], ",", 
      RowBox[{"{", 
       RowBox[{
       "3.`", ",", "0.7999999999999999`", ",", "0.9973475407628516`"}], "}"}],
       ",", 
      RowBox[{"{", 
       RowBox[{
       "3.`", ",", "0.8999999999999999`", ",", "0.005990814105679314`"}], 
       "}"}], ",", 
      RowBox[{"{", 
       RowBox[{
       "3.`", ",", "0.9999999999999999`", ",", "6.263128644906163`*^-12"}], 
       "}"}], ",", 
      RowBox[{"{", 
       RowBox[{"3.5`", ",", "0", ",", "1.`"}], "}"}], ",", 
      RowBox[{"{", 
       RowBox[{"3.5`", ",", "0.1`", ",", "1.`"}], "}"}], ",", 
      RowBox[{"{", 
       RowBox[{"3.5`", ",", "0.2`", ",", "1.`"}], "}"}], ",", 
      RowBox[{"{", 
       RowBox[{"3.5`", ",", "0.30000000000000004`", ",", "1.`"}], "}"}], ",", 
      
      RowBox[{"{", 
       RowBox[{"3.5`", ",", "0.4`", ",", "1.`"}], "}"}], ",", 
      RowBox[{"{", 
       RowBox[{"3.5`", ",", "0.5`", ",", "1.`"}], "}"}], ",", 
      RowBox[{"{", 
       RowBox[{"3.5`", ",", "0.6`", ",", "0.9999999999998237`"}], "}"}], ",", 
      
      RowBox[{"{", 
       RowBox[{"3.5`", ",", "0.7`", ",", "0.9999999764935822`"}], "}"}], ",", 
      
      RowBox[{"{", 
       RowBox[{
       "3.5`", ",", "0.7999999999999999`", ",", "0.9997169022712367`"}], 
       "}"}], ",", 
      RowBox[{"{", 
       RowBox[{
       "3.5`", ",", "0.8999999999999999`", ",", "0.11238524737638292`"}], 
       "}"}], ",", 
      RowBox[{"{", 
       RowBox[{
       "3.5`", ",", "0.9999999999999999`", ",", "6.25913665048126`*^-12"}], 
       "}"}], ",", 
      RowBox[{"{", 
       RowBox[{"4.`", ",", "0", ",", "1.`"}], "}"}], ",", 
      RowBox[{"{", 
       RowBox[{"4.`", ",", "0.1`", ",", "1.`"}], "}"}], ",", 
      RowBox[{"{", 
       RowBox[{"4.`", ",", "0.2`", ",", "1.`"}], "}"}], ",", 
      RowBox[{"{", 
       RowBox[{"4.`", ",", "0.30000000000000004`", ",", "1.`"}], "}"}], ",", 
      RowBox[{"{", 
       RowBox[{"4.`", ",", "0.4`", ",", "1.`"}], "}"}], ",", 
      RowBox[{"{", 
       RowBox[{"4.`", ",", "0.5`", ",", "1.`"}], "}"}], ",", 
      RowBox[{"{", 
       RowBox[{"4.`", ",", "0.6`", ",", "0.9999999999999998`"}], "}"}], ",", 
      RowBox[{"{", 
       RowBox[{"4.`", ",", "0.7`", ",", "0.9999999997927878`"}], "}"}], ",", 
      RowBox[{"{", 
       RowBox[{
       "4.`", ",", "0.7999999999999999`", ",", "0.9999746156853049`"}], "}"}],
       ",", 
      RowBox[{"{", 
       RowBox[{"4.`", ",", "0.8999999999999999`", ",", "0.614020689047407`"}],
        "}"}], ",", 
      RowBox[{"{", 
       RowBox[{
       "4.`", ",", "0.9999999999999999`", ",", "6.255117235140443`*^-12"}], 
       "}"}], ",", 
      RowBox[{"{", 
       RowBox[{"4.5`", ",", "0", ",", "1.`"}], "}"}], ",", 
      RowBox[{"{", 
       RowBox[{"4.5`", ",", "0.1`", ",", "1.`"}], "}"}], ",", 
      RowBox[{"{", 
       RowBox[{"4.5`", ",", "0.2`", ",", "1.`"}], "}"}], ",", 
      RowBox[{"{", 
       RowBox[{"4.5`", ",", "0.30000000000000004`", ",", "1.`"}], "}"}], ",", 
      
      RowBox[{"{", 
       RowBox[{"4.5`", ",", "0.4`", ",", "1.`"}], "}"}], ",", 
      RowBox[{"{", 
       RowBox[{"4.5`", ",", "0.5`", ",", "1.`"}], "}"}], ",", 
      RowBox[{"{", 
       RowBox[{"4.5`", ",", "0.6`", ",", "1.`"}], "}"}], ",", 
      RowBox[{"{", 
       RowBox[{"4.5`", ",", "0.7`", ",", "0.999999999998799`"}], "}"}], ",", 
      RowBox[{"{", 
       RowBox[{
       "4.5`", ",", "0.7999999999999999`", ",", "0.9999981180044725`"}], 
       "}"}], ",", 
      RowBox[{"{", 
       RowBox[{
       "4.5`", ",", "0.8999999999999999`", ",", "0.9095217119970909`"}], 
       "}"}], ",", 
      RowBox[{"{", 
       RowBox[{
       "4.5`", ",", "0.9999999999999999`", ",", "6.2510701242919035`*^-12"}], 
       "}"}], ",", 
      RowBox[{"{", 
       RowBox[{"5.`", ",", "0", ",", "1.`"}], "}"}], ",", 
      RowBox[{"{", 
       RowBox[{"5.`", ",", "0.1`", ",", "1.`"}], "}"}], ",", 
      RowBox[{"{", 
       RowBox[{"5.`", ",", "0.2`", ",", "1.`"}], "}"}], ",", 
      RowBox[{"{", 
       RowBox[{"5.`", ",", "0.30000000000000004`", ",", "1.`"}], "}"}], ",", 
      RowBox[{"{", 
       RowBox[{"5.`", ",", "0.4`", ",", "1.`"}], "}"}], ",", 
      RowBox[{"{", 
       RowBox[{"5.`", ",", "0.5`", ",", "1.`"}], "}"}], ",", 
      RowBox[{"{", 
       RowBox[{"5.`", ",", "0.6`", ",", "1.`"}], "}"}], ",", 
      RowBox[{"{", 
       RowBox[{"5.`", ",", "0.7`", ",", "0.9999999999999949`"}], "}"}], ",", 
      RowBox[{"{", 
       RowBox[{
       "5.`", ",", "0.7999999999999999`", ",", "0.9999998856711212`"}], "}"}],
       ",", 
      RowBox[{"{", 
       RowBox[{
       "5.`", ",", "0.8999999999999999`", ",", "0.9743109752263938`"}], "}"}],
       ",", 
      RowBox[{"{", 
       RowBox[{
       "5.`", ",", "0.9999999999999999`", ",", "6.246995038779868`*^-12"}], 
       "}"}]}], "}"}]}], ";"}]}]], "Input",
 CellChangeTimes->{{3.817970723798272*^9, 3.8179707305956907`*^9}, {
  3.817972326549313*^9, 3.817972329596758*^9}}],

Cell[BoxData[
 StyleBox[
  RowBox[{"\[IndentingNewLine]", "\[IndentingNewLine]"}],
  FontSize->18]], "Input",
 CellChangeTimes->{{3.817970851166416*^9, 3.817970878631213*^9}}],

Cell[BoxData[
 RowBox[{"\n", 
  StyleBox[
   RowBox[{"(*", 
    RowBox[{"Figure", " ", "5"}], "*)"}],
   FontSize->24], "\[IndentingNewLine]", "\[IndentingNewLine]", 
  RowBox[{
   RowBox[{
    RowBox[{"PunishmentPr025", "=", 
     RowBox[{"{", 
      RowBox[{
       RowBox[{"{", 
        RowBox[{"0", ",", "0", ",", "1.`"}], "}"}], ",", 
       RowBox[{"{", 
        RowBox[{"0", ",", "0.2`", ",", "1.`"}], "}"}], ",", 
       RowBox[{"{", 
        RowBox[{"0", ",", "0.4`", ",", "1.`"}], "}"}], ",", 
       RowBox[{"{", 
        RowBox[{
        "0", ",", "0.6000000000000001`", ",", "0.026463009197360585`"}], 
        "}"}], ",", 
       RowBox[{"{", 
        RowBox[{"0", ",", "0.8`", ",", "0.026348116606377273`"}], "}"}], ",", 
       
       RowBox[{"{", 
        RowBox[{"0", ",", "1.`", ",", "0.026204401558943866`"}], "}"}], ",", 
       RowBox[{"{", 
        RowBox[{"0", ",", "1.2`", ",", "0.02601946397428328`"}], "}"}], ",", 
       RowBox[{"{", 
        RowBox[{"0", ",", "1.4`", ",", "0.02577260107153347`"}], "}"}], ",", 
       RowBox[{"{", 
        RowBox[{
        "0", ",", "1.5999999999999999`", ",", "0.025615341771288963`"}], 
        "}"}], ",", 
       RowBox[{"{", 
        RowBox[{
        "0", ",", "1.7999999999999998`", ",", "0.025615341771288963`"}], 
        "}"}], ",", 
       RowBox[{"{", 
        RowBox[{
        "0", ",", "1.9999999999999998`", ",", "0.025615341771288963`"}], 
        "}"}], ",", 
       RowBox[{"{", 
        RowBox[{
        "0", ",", "2.1999999999999997`", ",", "0.025615341771288963`"}], 
        "}"}], ",", 
       RowBox[{"{", 
        RowBox[{"0", ",", "2.4`", ",", "0.025615341771288963`"}], "}"}], ",", 
       
       RowBox[{"{", 
        RowBox[{"0", ",", "2.6`", ",", "0.025615341771288963`"}], "}"}], ",", 
       
       RowBox[{"{", 
        RowBox[{
        "0", ",", "2.8000000000000003`", ",", "0.025615341771288963`"}], 
        "}"}], ",", 
       RowBox[{"{", 
        RowBox[{
        "0", ",", "3.0000000000000004`", ",", "0.025615341771288963`"}], 
        "}"}], ",", 
       RowBox[{"{", 
        RowBox[{"0.2`", ",", "0", ",", "1.`"}], "}"}], ",", 
       RowBox[{"{", 
        RowBox[{"0.2`", ",", "0.2`", ",", "1.`"}], "}"}], ",", 
       RowBox[{"{", 
        RowBox[{"0.2`", ",", "0.4`", ",", "1.`"}], "}"}], ",", 
       RowBox[{"{", 
        RowBox[{"0.2`", ",", "0.6000000000000001`", ",", "1.`"}], "}"}], ",", 
       
       RowBox[{"{", 
        RowBox[{"0.2`", ",", "0.8`", ",", "0.042020703195465074`"}], "}"}], 
       ",", 
       RowBox[{"{", 
        RowBox[{"0.2`", ",", "1.`", ",", "0.04157461470444501`"}], "}"}], ",", 
       RowBox[{"{", 
        RowBox[{"0.2`", ",", "1.2`", ",", "0.04098296396215587`"}], "}"}], 
       ",", 
       RowBox[{"{", 
        RowBox[{"0.2`", ",", "1.4`", ",", "0.040160672191058976`"}], "}"}], 
       ",", 
       RowBox[{"{", 
        RowBox[{
        "0.2`", ",", "1.5999999999999999`", ",", "0.03961638024558324`"}], 
        "}"}], ",", 
       RowBox[{"{", 
        RowBox[{
        "0.2`", ",", "1.7999999999999998`", ",", "0.03961638024558324`"}], 
        "}"}], ",", 
       RowBox[{"{", 
        RowBox[{
        "0.2`", ",", "1.9999999999999998`", ",", "0.03961638024558324`"}], 
        "}"}], ",", 
       RowBox[{"{", 
        RowBox[{
        "0.2`", ",", "2.1999999999999997`", ",", "0.03961638024558324`"}], 
        "}"}], ",", 
       RowBox[{"{", 
        RowBox[{"0.2`", ",", "2.4`", ",", "0.03961638024558324`"}], "}"}], 
       ",", 
       RowBox[{"{", 
        RowBox[{"0.2`", ",", "2.6`", ",", "0.03961638024558324`"}], "}"}], 
       ",", 
       RowBox[{"{", 
        RowBox[{
        "0.2`", ",", "2.8000000000000003`", ",", "0.03961638024558324`"}], 
        "}"}], ",", 
       RowBox[{"{", 
        RowBox[{
        "0.2`", ",", "3.0000000000000004`", ",", "0.03961638024558324`"}], 
        "}"}], ",", 
       RowBox[{"{", 
        RowBox[{"0.4`", ",", "0", ",", "1.`"}], "}"}], ",", 
       RowBox[{"{", 
        RowBox[{"0.4`", ",", "0.2`", ",", "1.`"}], "}"}], ",", 
       RowBox[{"{", 
        RowBox[{"0.4`", ",", "0.4`", ",", "1.`"}], "}"}], ",", 
       RowBox[{"{", 
        RowBox[{"0.4`", ",", "0.6000000000000001`", ",", "1.`"}], "}"}], ",", 
       
       RowBox[{"{", 
        RowBox[{"0.4`", ",", "0.8`", ",", "0.9999999999999076`"}], "}"}], ",", 
       RowBox[{"{", 
        RowBox[{"0.4`", ",", "1.`", ",", "0.10989131321339492`"}], "}"}], ",", 
       RowBox[{"{", 
        RowBox[{"0.4`", ",", "1.2`", ",", "0.10585732882656507`"}], "}"}], 
       ",", 
       RowBox[{"{", 
        RowBox[{"0.4`", ",", "1.4`", ",", "0.10001200798950768`"}], "}"}], 
       ",", 
       RowBox[{"{", 
        RowBox[{
        "0.4`", ",", "1.5999999999999999`", ",", "0.09598664582158685`"}], 
        "}"}], ",", 
       RowBox[{"{", 
        RowBox[{
        "0.4`", ",", "1.7999999999999998`", ",", "0.09598664582158685`"}], 
        "}"}], ",", 
       RowBox[{"{", 
        RowBox[{
        "0.4`", ",", "1.9999999999999998`", ",", "0.09598664582158685`"}], 
        "}"}], ",", 
       RowBox[{"{", 
        RowBox[{
        "0.4`", ",", "2.1999999999999997`", ",", "0.09598664582158685`"}], 
        "}"}], ",", 
       RowBox[{"{", 
        RowBox[{"0.4`", ",", "2.4`", ",", "0.09598664582158685`"}], "}"}], 
       ",", 
       RowBox[{"{", 
        RowBox[{"0.4`", ",", "2.6`", ",", "0.09598664582158685`"}], "}"}], 
       ",", 
       RowBox[{"{", 
        RowBox[{
        "0.4`", ",", "2.8000000000000003`", ",", "0.09598664582158685`"}], 
        "}"}], ",", 
       RowBox[{"{", 
        RowBox[{
        "0.4`", ",", "3.0000000000000004`", ",", "0.09598664582158685`"}], 
        "}"}], ",", 
       RowBox[{"{", 
        RowBox[{"0.6000000000000001`", ",", "0", ",", "1.`"}], "}"}], ",", 
       RowBox[{"{", 
        RowBox[{"0.6000000000000001`", ",", "0.2`", ",", "1.`"}], "}"}], ",", 
       
       RowBox[{"{", 
        RowBox[{"0.6000000000000001`", ",", "0.4`", ",", "1.`"}], "}"}], ",", 
       
       RowBox[{"{", 
        RowBox[{
        "0.6000000000000001`", ",", "0.6000000000000001`", ",", "1.`"}], 
        "}"}], ",", 
       RowBox[{"{", 
        RowBox[{
        "0.6000000000000001`", ",", "0.8`", ",", "0.999999999999934`"}], 
        "}"}], ",", 
       RowBox[{"{", 
        RowBox[{
        "0.6000000000000001`", ",", "1.`", ",", "0.9999999998998685`"}], 
        "}"}], ",", 
       RowBox[{"{", 
        RowBox[{
        "0.6000000000000001`", ",", "1.2`", ",", "0.6665065759487937`"}], 
        "}"}], ",", 
       RowBox[{"{", 
        RowBox[{
        "0.6000000000000001`", ",", "1.4`", ",", "0.6155862003344342`"}], 
        "}"}], ",", 
       RowBox[{"{", 
        RowBox[{
        "0.6000000000000001`", ",", "1.5999999999999999`", ",", 
         "0.5710106394186584`"}], "}"}], ",", 
       RowBox[{"{", 
        RowBox[{
        "0.6000000000000001`", ",", "1.7999999999999998`", ",", 
         "0.5710106394186584`"}], "}"}], ",", 
       RowBox[{"{", 
        RowBox[{
        "0.6000000000000001`", ",", "1.9999999999999998`", ",", 
         "0.5710106394186584`"}], "}"}], ",", 
       RowBox[{"{", 
        RowBox[{
        "0.6000000000000001`", ",", "2.1999999999999997`", ",", 
         "0.5710106394186584`"}], "}"}], ",", 
       RowBox[{"{", 
        RowBox[{
        "0.6000000000000001`", ",", "2.4`", ",", "0.5710106394186584`"}], 
        "}"}], ",", 
       RowBox[{"{", 
        RowBox[{
        "0.6000000000000001`", ",", "2.6`", ",", "0.5710106394186584`"}], 
        "}"}], ",", 
       RowBox[{"{", 
        RowBox[{
        "0.6000000000000001`", ",", "2.8000000000000003`", ",", 
         "0.5710106394186584`"}], "}"}], ",", 
       RowBox[{"{", 
        RowBox[{
        "0.6000000000000001`", ",", "3.0000000000000004`", ",", 
         "0.5710106394186584`"}], "}"}], ",", 
       RowBox[{"{", 
        RowBox[{"0.8`", ",", "0", ",", "1.`"}], "}"}], ",", 
       RowBox[{"{", 
        RowBox[{"0.8`", ",", "0.2`", ",", "1.`"}], "}"}], ",", 
       RowBox[{"{", 
        RowBox[{"0.8`", ",", "0.4`", ",", "1.`"}], "}"}], ",", 
       RowBox[{"{", 
        RowBox[{"0.8`", ",", "0.6000000000000001`", ",", "1.`"}], "}"}], ",", 
       
       RowBox[{"{", 
        RowBox[{"0.8`", ",", "0.8`", ",", "0.9999999999999591`"}], "}"}], ",", 
       RowBox[{"{", 
        RowBox[{"0.8`", ",", "1.`", ",", "0.999999999940024`"}], "}"}], ",", 
       RowBox[{"{", 
        RowBox[{"0.8`", ",", "1.2`", ",", "0.9999999844695471`"}], "}"}], ",", 
       RowBox[{"{", 
        RowBox[{"0.8`", ",", "1.4`", ",", "0.9975591908254235`"}], "}"}], ",", 
       RowBox[{"{", 
        RowBox[{
        "0.8`", ",", "1.5999999999999999`", ",", "0.9958123725621778`"}], 
        "}"}], ",", 
       RowBox[{"{", 
        RowBox[{
        "0.8`", ",", "1.7999999999999998`", ",", "0.9958123725621778`"}], 
        "}"}], ",", 
       RowBox[{"{", 
        RowBox[{
        "0.8`", ",", "1.9999999999999998`", ",", "0.9958123725621778`"}], 
        "}"}], ",", 
       RowBox[{"{", 
        RowBox[{
        "0.8`", ",", "2.1999999999999997`", ",", "0.9958123725621778`"}], 
        "}"}], ",", 
       RowBox[{"{", 
        RowBox[{"0.8`", ",", "2.4`", ",", "0.9958123725621778`"}], "}"}], ",", 
       RowBox[{"{", 
        RowBox[{"0.8`", ",", "2.6`", ",", "0.9958123725621778`"}], "}"}], ",", 
       RowBox[{"{", 
        RowBox[{
        "0.8`", ",", "2.8000000000000003`", ",", "0.9958123725621778`"}], 
        "}"}], ",", 
       RowBox[{"{", 
        RowBox[{
        "0.8`", ",", "3.0000000000000004`", ",", "0.9958123725621778`"}], 
        "}"}], ",", 
       RowBox[{"{", 
        RowBox[{"1.`", ",", "0", ",", "1.`"}], "}"}], ",", 
       RowBox[{"{", 
        RowBox[{"1.`", ",", "0.2`", ",", "1.`"}], "}"}], ",", 
       RowBox[{"{", 
        RowBox[{"1.`", ",", "0.4`", ",", "1.`"}], "}"}], ",", 
       RowBox[{"{", 
        RowBox[{"1.`", ",", "0.6000000000000001`", ",", "1.`"}], "}"}], ",", 
       RowBox[{"{", 
        RowBox[{"1.`", ",", "0.8`", ",", "0.9999999999999809`"}], "}"}], ",", 
       
       RowBox[{"{", 
        RowBox[{"1.`", ",", "1.`", ",", "0.9999999999763258`"}], "}"}], ",", 
       RowBox[{"{", 
        RowBox[{"1.`", ",", "1.2`", ",", "0.999999994427347`"}], "}"}], ",", 
       RowBox[{"{", 
        RowBox[{"1.`", ",", "1.4`", ",", "0.9999998471244275`"}], "}"}], ",", 
       
       RowBox[{"{", 
        RowBox[{
        "1.`", ",", "1.5999999999999999`", ",", "0.9999991348261417`"}], 
        "}"}], ",", 
       RowBox[{"{", 
        RowBox[{
        "1.`", ",", "1.7999999999999998`", ",", "0.9999991348261417`"}], 
        "}"}], ",", 
       RowBox[{"{", 
        RowBox[{
        "1.`", ",", "1.9999999999999998`", ",", "0.9999991348261417`"}], 
        "}"}], ",", 
       RowBox[{"{", 
        RowBox[{
        "1.`", ",", "2.1999999999999997`", ",", "0.9999991348261417`"}], 
        "}"}], ",", 
       RowBox[{"{", 
        RowBox[{"1.`", ",", "2.4`", ",", "0.9999991348261417`"}], "}"}], ",", 
       
       RowBox[{"{", 
        RowBox[{"1.`", ",", "2.6`", ",", "0.9999991348261417`"}], "}"}], ",", 
       
       RowBox[{"{", 
        RowBox[{
        "1.`", ",", "2.8000000000000003`", ",", "0.9999991348261417`"}], 
        "}"}], ",", 
       RowBox[{"{", 
        RowBox[{
        "1.`", ",", "3.0000000000000004`", ",", "0.9999991348261417`"}], 
        "}"}], ",", 
       RowBox[{"{", 
        RowBox[{"1.2`", ",", "0", ",", "1.`"}], "}"}], ",", 
       RowBox[{"{", 
        RowBox[{"1.2`", ",", "0.2`", ",", "1.`"}], "}"}], ",", 
       RowBox[{"{", 
        RowBox[{"1.2`", ",", "0.4`", ",", "1.`"}], "}"}], ",", 
       RowBox[{"{", 
        RowBox[{"1.2`", ",", "0.6000000000000001`", ",", "1.`"}], "}"}], ",", 
       
       RowBox[{"{", 
        RowBox[{"1.2`", ",", "0.8`", ",", "0.9999999999999809`"}], "}"}], ",", 
       RowBox[{"{", 
        RowBox[{"1.2`", ",", "1.`", ",", "0.9999999999763258`"}], "}"}], ",", 
       
       RowBox[{"{", 
        RowBox[{"1.2`", ",", "1.2`", ",", "0.999999994427347`"}], "}"}], ",", 
       
       RowBox[{"{", 
        RowBox[{"1.2`", ",", "1.4`", ",", "0.9999998471244275`"}], "}"}], ",", 
       RowBox[{"{", 
        RowBox[{
        "1.2`", ",", "1.5999999999999999`", ",", "0.9999991348261417`"}], 
        "}"}], ",", 
       RowBox[{"{", 
        RowBox[{
        "1.2`", ",", "1.7999999999999998`", ",", "0.9999991348261417`"}], 
        "}"}], ",", 
       RowBox[{"{", 
        RowBox[{
        "1.2`", ",", "1.9999999999999998`", ",", "0.9999991348261417`"}], 
        "}"}], ",", 
       RowBox[{"{", 
        RowBox[{
        "1.2`", ",", "2.1999999999999997`", ",", "0.9999991348261417`"}], 
        "}"}], ",", 
       RowBox[{"{", 
        RowBox[{"1.2`", ",", "2.4`", ",", "0.9999991348261417`"}], "}"}], ",", 
       RowBox[{"{", 
        RowBox[{"1.2`", ",", "2.6`", ",", "0.9999991348261417`"}], "}"}], ",", 
       RowBox[{"{", 
        RowBox[{
        "1.2`", ",", "2.8000000000000003`", ",", "0.9999991348261417`"}], 
        "}"}], ",", 
       RowBox[{"{", 
        RowBox[{
        "1.2`", ",", "3.0000000000000004`", ",", "0.9999991348261417`"}], 
        "}"}], ",", 
       RowBox[{"{", 
        RowBox[{"1.4`", ",", "0", ",", "1.`"}], "}"}], ",", 
       RowBox[{"{", 
        RowBox[{"1.4`", ",", "0.2`", ",", "1.`"}], "}"}], ",", 
       RowBox[{"{", 
        RowBox[{"1.4`", ",", "0.4`", ",", "1.`"}], "}"}], ",", 
       RowBox[{"{", 
        RowBox[{"1.4`", ",", "0.6000000000000001`", ",", "1.`"}], "}"}], ",", 
       
       RowBox[{"{", 
        RowBox[{"1.4`", ",", "0.8`", ",", "0.9999999999999809`"}], "}"}], ",", 
       RowBox[{"{", 
        RowBox[{"1.4`", ",", "1.`", ",", "0.9999999999763258`"}], "}"}], ",", 
       
       RowBox[{"{", 
        RowBox[{"1.4`", ",", "1.2`", ",", "0.999999994427347`"}], "}"}], ",", 
       
       RowBox[{"{", 
        RowBox[{"1.4`", ",", "1.4`", ",", "0.9999998471244275`"}], "}"}], ",", 
       RowBox[{"{", 
        RowBox[{
        "1.4`", ",", "1.5999999999999999`", ",", "0.9999991348261417`"}], 
        "}"}], ",", 
       RowBox[{"{", 
        RowBox[{
        "1.4`", ",", "1.7999999999999998`", ",", "0.9999991348261417`"}], 
        "}"}], ",", 
       RowBox[{"{", 
        RowBox[{
        "1.4`", ",", "1.9999999999999998`", ",", "0.9999991348261417`"}], 
        "}"}], ",", 
       RowBox[{"{", 
        RowBox[{
        "1.4`", ",", "2.1999999999999997`", ",", "0.9999991348261417`"}], 
        "}"}], ",", 
       RowBox[{"{", 
        RowBox[{"1.4`", ",", "2.4`", ",", "0.9999991348261417`"}], "}"}], ",", 
       RowBox[{"{", 
        RowBox[{"1.4`", ",", "2.6`", ",", "0.9999991348261417`"}], "}"}], ",", 
       RowBox[{"{", 
        RowBox[{
        "1.4`", ",", "2.8000000000000003`", ",", "0.9999991348261417`"}], 
        "}"}], ",", 
       RowBox[{"{", 
        RowBox[{
        "1.4`", ",", "3.0000000000000004`", ",", "0.9999991348261417`"}], 
        "}"}], ",", 
       RowBox[{"{", 
        RowBox[{"1.5999999999999999`", ",", "0", ",", "1.`"}], "}"}], ",", 
       RowBox[{"{", 
        RowBox[{"1.5999999999999999`", ",", "0.2`", ",", "1.`"}], "}"}], ",", 
       
       RowBox[{"{", 
        RowBox[{"1.5999999999999999`", ",", "0.4`", ",", "1.`"}], "}"}], ",", 
       
       RowBox[{"{", 
        RowBox[{
        "1.5999999999999999`", ",", "0.6000000000000001`", ",", "1.`"}], 
        "}"}], ",", 
       RowBox[{"{", 
        RowBox[{
        "1.5999999999999999`", ",", "0.8`", ",", "0.9999999999999809`"}], 
        "}"}], ",", 
       RowBox[{"{", 
        RowBox[{
        "1.5999999999999999`", ",", "1.`", ",", "0.9999999999763258`"}], 
        "}"}], ",", 
       RowBox[{"{", 
        RowBox[{
        "1.5999999999999999`", ",", "1.2`", ",", "0.999999994427347`"}], 
        "}"}], ",", 
       RowBox[{"{", 
        RowBox[{
        "1.5999999999999999`", ",", "1.4`", ",", "0.9999998471244275`"}], 
        "}"}], ",", 
       RowBox[{"{", 
        RowBox[{
        "1.5999999999999999`", ",", "1.5999999999999999`", ",", 
         "0.9999991348261417`"}], "}"}], ",", 
       RowBox[{"{", 
        RowBox[{
        "1.5999999999999999`", ",", "1.7999999999999998`", ",", 
         "0.9999991348261417`"}], "}"}], ",", 
       RowBox[{"{", 
        RowBox[{
        "1.5999999999999999`", ",", "1.9999999999999998`", ",", 
         "0.9999991348261417`"}], "}"}], ",", 
       RowBox[{"{", 
        RowBox[{
        "1.5999999999999999`", ",", "2.1999999999999997`", ",", 
         "0.9999991348261417`"}], "}"}], ",", 
       RowBox[{"{", 
        RowBox[{
        "1.5999999999999999`", ",", "2.4`", ",", "0.9999991348261417`"}], 
        "}"}], ",", 
       RowBox[{"{", 
        RowBox[{
        "1.5999999999999999`", ",", "2.6`", ",", "0.9999991348261417`"}], 
        "}"}], ",", 
       RowBox[{"{", 
        RowBox[{
        "1.5999999999999999`", ",", "2.8000000000000003`", ",", 
         "0.9999991348261417`"}], "}"}], ",", 
       RowBox[{"{", 
        RowBox[{
        "1.5999999999999999`", ",", "3.0000000000000004`", ",", 
         "0.9999991348261417`"}], "}"}], ",", 
       RowBox[{"{", 
        RowBox[{"1.7999999999999998`", ",", "0", ",", "1.`"}], "}"}], ",", 
       RowBox[{"{", 
        RowBox[{"1.7999999999999998`", ",", "0.2`", ",", "1.`"}], "}"}], ",", 
       
       RowBox[{"{", 
        RowBox[{"1.7999999999999998`", ",", "0.4`", ",", "1.`"}], "}"}], ",", 
       
       RowBox[{"{", 
        RowBox[{
        "1.7999999999999998`", ",", "0.6000000000000001`", ",", "1.`"}], 
        "}"}], ",", 
       RowBox[{"{", 
        RowBox[{
        "1.7999999999999998`", ",", "0.8`", ",", "0.9999999999999809`"}], 
        "}"}], ",", 
       RowBox[{"{", 
        RowBox[{
        "1.7999999999999998`", ",", "1.`", ",", "0.9999999999763258`"}], 
        "}"}], ",", 
       RowBox[{"{", 
        RowBox[{
        "1.7999999999999998`", ",", "1.2`", ",", "0.999999994427347`"}], 
        "}"}], ",", 
       RowBox[{"{", 
        RowBox[{
        "1.7999999999999998`", ",", "1.4`", ",", "0.9999998471244275`"}], 
        "}"}], ",", 
       RowBox[{"{", 
        RowBox[{
        "1.7999999999999998`", ",", "1.5999999999999999`", ",", 
         "0.9999991348261417`"}], "}"}], ",", 
       RowBox[{"{", 
        RowBox[{
        "1.7999999999999998`", ",", "1.7999999999999998`", ",", 
         "0.9999991348261417`"}], "}"}], ",", 
       RowBox[{"{", 
        RowBox[{
        "1.7999999999999998`", ",", "1.9999999999999998`", ",", 
         "0.9999991348261417`"}], "}"}], ",", 
       RowBox[{"{", 
        RowBox[{
        "1.7999999999999998`", ",", "2.1999999999999997`", ",", 
         "0.9999991348261417`"}], "}"}], ",", 
       RowBox[{"{", 
        RowBox[{
        "1.7999999999999998`", ",", "2.4`", ",", "0.9999991348261417`"}], 
        "}"}], ",", 
       RowBox[{"{", 
        RowBox[{
        "1.7999999999999998`", ",", "2.6`", ",", "0.9999991348261417`"}], 
        "}"}], ",", 
       RowBox[{"{", 
        RowBox[{
        "1.7999999999999998`", ",", "2.8000000000000003`", ",", 
         "0.9999991348261417`"}], "}"}], ",", 
       RowBox[{"{", 
        RowBox[{
        "1.7999999999999998`", ",", "3.0000000000000004`", ",", 
         "0.9999991348261417`"}], "}"}], ",", 
       RowBox[{"{", 
        RowBox[{"1.9999999999999998`", ",", "0", ",", "1.`"}], "}"}], ",", 
       RowBox[{"{", 
        RowBox[{"1.9999999999999998`", ",", "0.2`", ",", "1.`"}], "}"}], ",", 
       
       RowBox[{"{", 
        RowBox[{"1.9999999999999998`", ",", "0.4`", ",", "1.`"}], "}"}], ",", 
       
       RowBox[{"{", 
        RowBox[{
        "1.9999999999999998`", ",", "0.6000000000000001`", ",", "1.`"}], 
        "}"}], ",", 
       RowBox[{"{", 
        RowBox[{
        "1.9999999999999998`", ",", "0.8`", ",", "0.9999999999999809`"}], 
        "}"}], ",", 
       RowBox[{"{", 
        RowBox[{
        "1.9999999999999998`", ",", "1.`", ",", "0.9999999999763258`"}], 
        "}"}], ",", 
       RowBox[{"{", 
        RowBox[{
        "1.9999999999999998`", ",", "1.2`", ",", "0.999999994427347`"}], 
        "}"}], ",", 
       RowBox[{"{", 
        RowBox[{
        "1.9999999999999998`", ",", "1.4`", ",", "0.9999998471244275`"}], 
        "}"}], ",", 
       RowBox[{"{", 
        RowBox[{
        "1.9999999999999998`", ",", "1.5999999999999999`", ",", 
         "0.9999991348261417`"}], "}"}], ",", 
       RowBox[{"{", 
        RowBox[{
        "1.9999999999999998`", ",", "1.7999999999999998`", ",", 
         "0.9999991348261417`"}], "}"}], ",", 
       RowBox[{"{", 
        RowBox[{
        "1.9999999999999998`", ",", "1.9999999999999998`", ",", 
         "0.9999991348261417`"}], "}"}], ",", 
       RowBox[{"{", 
        RowBox[{
        "1.9999999999999998`", ",", "2.1999999999999997`", ",", 
         "0.9999991348261417`"}], "}"}], ",", 
       RowBox[{"{", 
        RowBox[{
        "1.9999999999999998`", ",", "2.4`", ",", "0.9999991348261417`"}], 
        "}"}], ",", 
       RowBox[{"{", 
        RowBox[{
        "1.9999999999999998`", ",", "2.6`", ",", "0.9999991348261417`"}], 
        "}"}], ",", 
       RowBox[{"{", 
        RowBox[{
        "1.9999999999999998`", ",", "2.8000000000000003`", ",", 
         "0.9999991348261417`"}], "}"}], ",", 
       RowBox[{"{", 
        RowBox[{
        "1.9999999999999998`", ",", "3.0000000000000004`", ",", 
         "0.9999991348261417`"}], "}"}], ",", 
       RowBox[{"{", 
        RowBox[{"2.1999999999999997`", ",", "0", ",", "1.`"}], "}"}], ",", 
       RowBox[{"{", 
        RowBox[{"2.1999999999999997`", ",", "0.2`", ",", "1.`"}], "}"}], ",", 
       
       RowBox[{"{", 
        RowBox[{"2.1999999999999997`", ",", "0.4`", ",", "1.`"}], "}"}], ",", 
       
       RowBox[{"{", 
        RowBox[{
        "2.1999999999999997`", ",", "0.6000000000000001`", ",", "1.`"}], 
        "}"}], ",", 
       RowBox[{"{", 
        RowBox[{
        "2.1999999999999997`", ",", "0.8`", ",", "0.9999999999999809`"}], 
        "}"}], ",", 
       RowBox[{"{", 
        RowBox[{
        "2.1999999999999997`", ",", "1.`", ",", "0.9999999999763258`"}], 
        "}"}], ",", 
       RowBox[{"{", 
        RowBox[{
        "2.1999999999999997`", ",", "1.2`", ",", "0.999999994427347`"}], 
        "}"}], ",", 
       RowBox[{"{", 
        RowBox[{
        "2.1999999999999997`", ",", "1.4`", ",", "0.9999998471244275`"}], 
        "}"}], ",", 
       RowBox[{"{", 
        RowBox[{
        "2.1999999999999997`", ",", "1.5999999999999999`", ",", 
         "0.9999991348261417`"}], "}"}], ",", 
       RowBox[{"{", 
        RowBox[{
        "2.1999999999999997`", ",", "1.7999999999999998`", ",", 
         "0.9999991348261417`"}], "}"}], ",", 
       RowBox[{"{", 
        RowBox[{
        "2.1999999999999997`", ",", "1.9999999999999998`", ",", 
         "0.9999991348261417`"}], "}"}], ",", 
       RowBox[{"{", 
        RowBox[{
        "2.1999999999999997`", ",", "2.1999999999999997`", ",", 
         "0.9999991348261417`"}], "}"}], ",", 
       RowBox[{"{", 
        RowBox[{
        "2.1999999999999997`", ",", "2.4`", ",", "0.9999991348261417`"}], 
        "}"}], ",", 
       RowBox[{"{", 
        RowBox[{
        "2.1999999999999997`", ",", "2.6`", ",", "0.9999991348261417`"}], 
        "}"}], ",", 
       RowBox[{"{", 
        RowBox[{
        "2.1999999999999997`", ",", "2.8000000000000003`", ",", 
         "0.9999991348261417`"}], "}"}], ",", 
       RowBox[{"{", 
        RowBox[{
        "2.1999999999999997`", ",", "3.0000000000000004`", ",", 
         "0.9999991348261417`"}], "}"}], ",", 
       RowBox[{"{", 
        RowBox[{"2.4`", ",", "0", ",", "1.`"}], "}"}], ",", 
       RowBox[{"{", 
        RowBox[{"2.4`", ",", "0.2`", ",", "1.`"}], "}"}], ",", 
       RowBox[{"{", 
        RowBox[{"2.4`", ",", "0.4`", ",", "1.`"}], "}"}], ",", 
       RowBox[{"{", 
        RowBox[{"2.4`", ",", "0.6000000000000001`", ",", "1.`"}], "}"}], ",", 
       
       RowBox[{"{", 
        RowBox[{"2.4`", ",", "0.8`", ",", "0.9999999999999809`"}], "}"}], ",", 
       RowBox[{"{", 
        RowBox[{"2.4`", ",", "1.`", ",", "0.9999999999763258`"}], "}"}], ",", 
       
       RowBox[{"{", 
        RowBox[{"2.4`", ",", "1.2`", ",", "0.999999994427347`"}], "}"}], ",", 
       
       RowBox[{"{", 
        RowBox[{"2.4`", ",", "1.4`", ",", "0.9999998471244275`"}], "}"}], ",", 
       RowBox[{"{", 
        RowBox[{
        "2.4`", ",", "1.5999999999999999`", ",", "0.9999991348261417`"}], 
        "}"}], ",", 
       RowBox[{"{", 
        RowBox[{
        "2.4`", ",", "1.7999999999999998`", ",", "0.9999991348261417`"}], 
        "}"}], ",", 
       RowBox[{"{", 
        RowBox[{
        "2.4`", ",", "1.9999999999999998`", ",", "0.9999991348261417`"}], 
        "}"}], ",", 
       RowBox[{"{", 
        RowBox[{
        "2.4`", ",", "2.1999999999999997`", ",", "0.9999991348261417`"}], 
        "}"}], ",", 
       RowBox[{"{", 
        RowBox[{"2.4`", ",", "2.4`", ",", "0.9999991348261417`"}], "}"}], ",", 
       RowBox[{"{", 
        RowBox[{"2.4`", ",", "2.6`", ",", "0.9999991348261417`"}], "}"}], ",", 
       RowBox[{"{", 
        RowBox[{
        "2.4`", ",", "2.8000000000000003`", ",", "0.9999991348261417`"}], 
        "}"}], ",", 
       RowBox[{"{", 
        RowBox[{
        "2.4`", ",", "3.0000000000000004`", ",", "0.9999991348261417`"}], 
        "}"}], ",", 
       RowBox[{"{", 
        RowBox[{"2.6`", ",", "0", ",", "1.`"}], "}"}], ",", 
       RowBox[{"{", 
        RowBox[{"2.6`", ",", "0.2`", ",", "1.`"}], "}"}], ",", 
       RowBox[{"{", 
        RowBox[{"2.6`", ",", "0.4`", ",", "1.`"}], "}"}], ",", 
       RowBox[{"{", 
        RowBox[{"2.6`", ",", "0.6000000000000001`", ",", "1.`"}], "}"}], ",", 
       
       RowBox[{"{", 
        RowBox[{"2.6`", ",", "0.8`", ",", "0.9999999999999809`"}], "}"}], ",", 
       RowBox[{"{", 
        RowBox[{"2.6`", ",", "1.`", ",", "0.9999999999763258`"}], "}"}], ",", 
       
       RowBox[{"{", 
        RowBox[{"2.6`", ",", "1.2`", ",", "0.999999994427347`"}], "}"}], ",", 
       
       RowBox[{"{", 
        RowBox[{"2.6`", ",", "1.4`", ",", "0.9999998471244275`"}], "}"}], ",", 
       RowBox[{"{", 
        RowBox[{
        "2.6`", ",", "1.5999999999999999`", ",", "0.9999991348261417`"}], 
        "}"}], ",", 
       RowBox[{"{", 
        RowBox[{
        "2.6`", ",", "1.7999999999999998`", ",", "0.9999991348261417`"}], 
        "}"}], ",", 
       RowBox[{"{", 
        RowBox[{
        "2.6`", ",", "1.9999999999999998`", ",", "0.9999991348261417`"}], 
        "}"}], ",", 
       RowBox[{"{", 
        RowBox[{
        "2.6`", ",", "2.1999999999999997`", ",", "0.9999991348261417`"}], 
        "}"}], ",", 
       RowBox[{"{", 
        RowBox[{"2.6`", ",", "2.4`", ",", "0.9999991348261417`"}], "}"}], ",", 
       RowBox[{"{", 
        RowBox[{"2.6`", ",", "2.6`", ",", "0.9999991348261417`"}], "}"}], ",", 
       RowBox[{"{", 
        RowBox[{
        "2.6`", ",", "2.8000000000000003`", ",", "0.9999991348261417`"}], 
        "}"}], ",", 
       RowBox[{"{", 
        RowBox[{
        "2.6`", ",", "3.0000000000000004`", ",", "0.9999991348261417`"}], 
        "}"}], ",", 
       RowBox[{"{", 
        RowBox[{"2.8000000000000003`", ",", "0", ",", "1.`"}], "}"}], ",", 
       RowBox[{"{", 
        RowBox[{"2.8000000000000003`", ",", "0.2`", ",", "1.`"}], "}"}], ",", 
       
       RowBox[{"{", 
        RowBox[{"2.8000000000000003`", ",", "0.4`", ",", "1.`"}], "}"}], ",", 
       
       RowBox[{"{", 
        RowBox[{
        "2.8000000000000003`", ",", "0.6000000000000001`", ",", "1.`"}], 
        "}"}], ",", 
       RowBox[{"{", 
        RowBox[{
        "2.8000000000000003`", ",", "0.8`", ",", "0.9999999999999809`"}], 
        "}"}], ",", 
       RowBox[{"{", 
        RowBox[{
        "2.8000000000000003`", ",", "1.`", ",", "0.9999999999763258`"}], 
        "}"}], ",", 
       RowBox[{"{", 
        RowBox[{
        "2.8000000000000003`", ",", "1.2`", ",", "0.999999994427347`"}], 
        "}"}], ",", 
       RowBox[{"{", 
        RowBox[{
        "2.8000000000000003`", ",", "1.4`", ",", "0.9999998471244275`"}], 
        "}"}], ",", 
       RowBox[{"{", 
        RowBox[{
        "2.8000000000000003`", ",", "1.5999999999999999`", ",", 
         "0.9999991348261417`"}], "}"}], ",", 
       RowBox[{"{", 
        RowBox[{
        "2.8000000000000003`", ",", "1.7999999999999998`", ",", 
         "0.9999991348261417`"}], "}"}], ",", 
       RowBox[{"{", 
        RowBox[{
        "2.8000000000000003`", ",", "1.9999999999999998`", ",", 
         "0.9999991348261417`"}], "}"}], ",", 
       RowBox[{"{", 
        RowBox[{
        "2.8000000000000003`", ",", "2.1999999999999997`", ",", 
         "0.9999991348261417`"}], "}"}], ",", 
       RowBox[{"{", 
        RowBox[{
        "2.8000000000000003`", ",", "2.4`", ",", "0.9999991348261417`"}], 
        "}"}], ",", 
       RowBox[{"{", 
        RowBox[{
        "2.8000000000000003`", ",", "2.6`", ",", "0.9999991348261417`"}], 
        "}"}], ",", 
       RowBox[{"{", 
        RowBox[{
        "2.8000000000000003`", ",", "2.8000000000000003`", ",", 
         "0.9999991348261417`"}], "}"}], ",", 
       RowBox[{"{", 
        RowBox[{
        "2.8000000000000003`", ",", "3.0000000000000004`", ",", 
         "0.9999991348261417`"}], "}"}], ",", 
       RowBox[{"{", 
        RowBox[{"3.0000000000000004`", ",", "0", ",", "1.`"}], "}"}], ",", 
       RowBox[{"{", 
        RowBox[{"3.0000000000000004`", ",", "0.2`", ",", "1.`"}], "}"}], ",", 
       
       RowBox[{"{", 
        RowBox[{"3.0000000000000004`", ",", "0.4`", ",", "1.`"}], "}"}], ",", 
       
       RowBox[{"{", 
        RowBox[{
        "3.0000000000000004`", ",", "0.6000000000000001`", ",", "1.`"}], 
        "}"}], ",", 
       RowBox[{"{", 
        RowBox[{
        "3.0000000000000004`", ",", "0.8`", ",", "0.9999999999999809`"}], 
        "}"}], ",", 
       RowBox[{"{", 
        RowBox[{
        "3.0000000000000004`", ",", "1.`", ",", "0.9999999999763258`"}], 
        "}"}], ",", 
       RowBox[{"{", 
        RowBox[{
        "3.0000000000000004`", ",", "1.2`", ",", "0.999999994427347`"}], 
        "}"}], ",", 
       RowBox[{"{", 
        RowBox[{
        "3.0000000000000004`", ",", "1.4`", ",", "0.9999998471244275`"}], 
        "}"}], ",", 
       RowBox[{"{", 
        RowBox[{
        "3.0000000000000004`", ",", "1.5999999999999999`", ",", 
         "0.9999991348261417`"}], "}"}], ",", 
       RowBox[{"{", 
        RowBox[{
        "3.0000000000000004`", ",", "1.7999999999999998`", ",", 
         "0.9999991348261417`"}], "}"}], ",", 
       RowBox[{"{", 
        RowBox[{
        "3.0000000000000004`", ",", "1.9999999999999998`", ",", 
         "0.9999991348261417`"}], "}"}], ",", 
       RowBox[{"{", 
        RowBox[{
        "3.0000000000000004`", ",", "2.1999999999999997`", ",", 
         "0.9999991348261417`"}], "}"}], ",", 
       RowBox[{"{", 
        RowBox[{
        "3.0000000000000004`", ",", "2.4`", ",", "0.9999991348261417`"}], 
        "}"}], ",", 
       RowBox[{"{", 
        RowBox[{
        "3.0000000000000004`", ",", "2.6`", ",", "0.9999991348261417`"}], 
        "}"}], ",", 
       RowBox[{"{", 
        RowBox[{
        "3.0000000000000004`", ",", "2.8000000000000003`", ",", 
         "0.9999991348261417`"}], "}"}], ",", 
       RowBox[{"{", 
        RowBox[{
        "3.0000000000000004`", ",", "3.0000000000000004`", ",", 
         "0.9999991348261417`"}], "}"}]}], "}"}]}], ";"}], "\n", "\n", 
   "\[IndentingNewLine]", 
   RowBox[{
    RowBox[{"PunishmentPr075", "=", 
     RowBox[{"{", 
      RowBox[{
       RowBox[{"{", 
        RowBox[{"0", ",", "0", ",", "0.8959583678659234`"}], "}"}], ",", 
       RowBox[{"{", 
        RowBox[{"0", ",", "0.2`", ",", "0.7454414392703794`"}], "}"}], ",", 
       RowBox[{"{", 
        RowBox[{"0", ",", "0.4`", ",", "0.5925398147098688`"}], "}"}], ",", 
       RowBox[{"{", 
        RowBox[{
        "0", ",", "0.6000000000000001`", ",", "0.0014281983363232105`"}], 
        "}"}], ",", 
       RowBox[{"{", 
        RowBox[{"0", ",", "0.8`", ",", "0.0014254051895876852`"}], "}"}], ",", 
       RowBox[{"{", 
        RowBox[{"0", ",", "1.`", ",", "0.001421892767524783`"}], "}"}], ",", 
       RowBox[{"{", 
        RowBox[{"0", ",", "1.2`", ",", "0.0014173421982614982`"}], "}"}], ",", 
       RowBox[{"{", 
        RowBox[{"0", ",", "1.4`", ",", "0.0014112134662467438`"}], "}"}], ",", 
       RowBox[{"{", 
        RowBox[{
        "0", ",", "1.5999999999999999`", ",", "0.001407276415944118`"}], 
        "}"}], ",", 
       RowBox[{"{", 
        RowBox[{
        "0", ",", "1.7999999999999998`", ",", "0.001407276415944118`"}], 
        "}"}], ",", 
       RowBox[{"{", 
        RowBox[{
        "0", ",", "1.9999999999999998`", ",", "0.001407276415944118`"}], 
        "}"}], ",", 
       RowBox[{"{", 
        RowBox[{
        "0", ",", "2.1999999999999997`", ",", "0.001407276415944118`"}], 
        "}"}], ",", 
       RowBox[{"{", 
        RowBox[{"0", ",", "2.4`", ",", "0.001407276415944118`"}], "}"}], ",", 
       
       RowBox[{"{", 
        RowBox[{"0", ",", "2.6`", ",", "0.001407276415944118`"}], "}"}], ",", 
       
       RowBox[{"{", 
        RowBox[{
        "0", ",", "2.8000000000000003`", ",", "0.001407276415944118`"}], 
        "}"}], ",", 
       RowBox[{"{", 
        RowBox[{
        "0", ",", "3.0000000000000004`", ",", "0.001407276415944118`"}], 
        "}"}], ",", 
       RowBox[{"{", 
        RowBox[{"0.2`", ",", "0", ",", "0.9016538585071645`"}], "}"}], ",", 
       RowBox[{"{", 
        RowBox[{"0.2`", ",", "0.2`", ",", "0.758193447329423`"}], "}"}], ",", 
       
       RowBox[{"{", 
        RowBox[{"0.2`", ",", "0.4`", ",", "0.6085928505478279`"}], "}"}], ",", 
       RowBox[{"{", 
        RowBox[{
        "0.2`", ",", "0.6000000000000001`", ",", "0.4801186240359241`"}], 
        "}"}], ",", 
       RowBox[{"{", 
        RowBox[{"0.2`", ",", "0.8`", ",", "0.001723773316809053`"}], "}"}], 
       ",", 
       RowBox[{"{", 
        RowBox[{"0.2`", ",", "1.`", ",", "0.0017172317157948152`"}], "}"}], 
       ",", 
       RowBox[{"{", 
        RowBox[{"0.2`", ",", "1.2`", ",", "0.0017084252102761972`"}], "}"}], 
       ",", 
       RowBox[{"{", 
        RowBox[{"0.2`", ",", "1.4`", ",", "0.0016959314098346943`"}], "}"}], 
       ",", 
       RowBox[{"{", 
        RowBox[{
        "0.2`", ",", "1.5999999999999999`", ",", "0.0016874935775293462`"}], 
        "}"}], ",", 
       RowBox[{"{", 
        RowBox[{
        "0.2`", ",", "1.7999999999999998`", ",", "0.0016874935775293462`"}], 
        "}"}], ",", 
       RowBox[{"{", 
        RowBox[{
        "0.2`", ",", "1.9999999999999998`", ",", "0.0016874935775293462`"}], 
        "}"}], ",", 
       RowBox[{"{", 
        RowBox[{
        "0.2`", ",", "2.1999999999999997`", ",", "0.0016874935775293462`"}], 
        "}"}], ",", 
       RowBox[{"{", 
        RowBox[{"0.2`", ",", "2.4`", ",", "0.0016874935775293462`"}], "}"}], 
       ",", 
       RowBox[{"{", 
        RowBox[{"0.2`", ",", "2.6`", ",", "0.0016874935775293462`"}], "}"}], 
       ",", 
       RowBox[{"{", 
        RowBox[{
        "0.2`", ",", "2.8000000000000003`", ",", "0.0016874935775293462`"}], 
        "}"}], ",", 
       RowBox[{"{", 
        RowBox[{
        "0.2`", ",", "3.0000000000000004`", ",", "0.0016874935775293462`"}], 
        "}"}], ",", 
       RowBox[{"{", 
        RowBox[{"0.4`", ",", "0", ",", "0.9078580773007345`"}], "}"}], ",", 
       RowBox[{"{", 
        RowBox[{"0.4`", ",", "0.2`", ",", "0.7728081717971718`"}], "}"}], ",", 
       RowBox[{"{", 
        RowBox[{"0.4`", ",", "0.4`", ",", "0.6279721754870048`"}], "}"}], ",", 
       RowBox[{"{", 
        RowBox[{
        "0.4`", ",", "0.6000000000000001`", ",", "0.5005963087045535`"}], 
        "}"}], ",", 
       RowBox[{"{", 
        RowBox[{"0.4`", ",", "0.8`", ",", "0.3901704478981203`"}], "}"}], ",", 
       RowBox[{"{", 
        RowBox[{"0.4`", ",", "1.`", ",", "0.0022980583920590093`"}], "}"}], 
       ",", 
       RowBox[{"{", 
        RowBox[{"0.4`", ",", "1.2`", ",", "0.0022774371791023356`"}], "}"}], 
       ",", 
       RowBox[{"{", 
        RowBox[{"0.4`", ",", "1.4`", ",", "0.002245958585699244`"}], "}"}], 
       ",", 
       RowBox[{"{", 
        RowBox[{
        "0.4`", ",", "1.5999999999999999`", ",", "0.0022230624938956466`"}], 
        "}"}], ",", 
       RowBox[{"{", 
        RowBox[{
        "0.4`", ",", "1.7999999999999998`", ",", "0.0022230624938956466`"}], 
        "}"}], ",", 
       RowBox[{"{", 
        RowBox[{
        "0.4`", ",", "1.9999999999999998`", ",", "0.0022230624938956466`"}], 
        "}"}], ",", 
       RowBox[{"{", 
        RowBox[{
        "0.4`", ",", "2.1999999999999997`", ",", "0.0022230624938956466`"}], 
        "}"}], ",", 
       RowBox[{"{", 
        RowBox[{"0.4`", ",", "2.4`", ",", "0.0022230624938956466`"}], "}"}], 
       ",", 
       RowBox[{"{", 
        RowBox[{"0.4`", ",", "2.6`", ",", "0.0022230624938956466`"}], "}"}], 
       ",", 
       RowBox[{"{", 
        RowBox[{
        "0.4`", ",", "2.8000000000000003`", ",", "0.0022230624938956466`"}], 
        "}"}], ",", 
       RowBox[{"{", 
        RowBox[{
        "0.4`", ",", "3.0000000000000004`", ",", "0.0022230624938956466`"}], 
        "}"}], ",", 
       RowBox[{"{", 
        RowBox[{"0.6000000000000001`", ",", "0", ",", "0.9146029151186248`"}],
         "}"}], ",", 
       RowBox[{"{", 
        RowBox[{
        "0.6000000000000001`", ",", "0.2`", ",", "0.7896221419903395`"}], 
        "}"}], ",", 
       RowBox[{"{", 
        RowBox[{
        "0.6000000000000001`", ",", "0.4`", ",", "0.6516959687377611`"}], 
        "}"}], ",", 
       RowBox[{"{", 
        RowBox[{
        "0.6000000000000001`", ",", "0.6000000000000001`", ",", 
         "0.5273074171385262`"}], "}"}], ",", 
       RowBox[{"{", 
        RowBox[{
        "0.6000000000000001`", ",", "0.8`", ",", "0.41624843885541146`"}], 
        "}"}], ",", 
       RowBox[{"{", 
        RowBox[{
        "0.6000000000000001`", ",", "1.`", ",", "0.320594131432691`"}], "}"}],
        ",", 
       RowBox[{"{", 
        RowBox[{
        "0.6000000000000001`", ",", "1.2`", ",", "0.0037814366815366474`"}], 
        "}"}], ",", 
       RowBox[{"{", 
        RowBox[{
        "0.6000000000000001`", ",", "1.4`", ",", "0.003661728165108743`"}], 
        "}"}], ",", 
       RowBox[{"{", 
        RowBox[{
        "0.6000000000000001`", ",", "1.5999999999999999`", ",", 
         "0.0035635904885577157`"}], "}"}], ",", 
       RowBox[{"{", 
        RowBox[{
        "0.6000000000000001`", ",", "1.7999999999999998`", ",", 
         "0.0035635904885577157`"}], "}"}], ",", 
       RowBox[{"{", 
        RowBox[{
        "0.6000000000000001`", ",", "1.9999999999999998`", ",", 
         "0.0035635904885577157`"}], "}"}], ",", 
       RowBox[{"{", 
        RowBox[{
        "0.6000000000000001`", ",", "2.1999999999999997`", ",", 
         "0.0035635904885577157`"}], "}"}], ",", 
       RowBox[{"{", 
        RowBox[{
        "0.6000000000000001`", ",", "2.4`", ",", "0.0035635904885577157`"}], 
        "}"}], ",", 
       RowBox[{"{", 
        RowBox[{
        "0.6000000000000001`", ",", "2.6`", ",", "0.0035635904885577157`"}], 
        "}"}], ",", 
       RowBox[{"{", 
        RowBox[{
        "0.6000000000000001`", ",", "2.8000000000000003`", ",", 
         "0.0035635904885577157`"}], "}"}], ",", 
       RowBox[{"{", 
        RowBox[{
        "0.6000000000000001`", ",", "3.0000000000000004`", ",", 
         "0.0035635904885577157`"}], "}"}], ",", 
       RowBox[{"{", 
        RowBox[{"0.8`", ",", "0", ",", "0.9219025971298824`"}], "}"}], ",", 
       RowBox[{"{", 
        RowBox[{"0.8`", ",", "0.2`", ",", "0.8089893010905641`"}], "}"}], ",", 
       RowBox[{"{", 
        RowBox[{"0.8`", ",", "0.4`", ",", "0.6811322611316976`"}], "}"}], ",", 
       RowBox[{"{", 
        RowBox[{
        "0.8`", ",", "0.6000000000000001`", ",", "0.5632672680783776`"}], 
        "}"}], ",", 
       RowBox[{"{", 
        RowBox[{"0.8`", ",", "0.8`", ",", "0.4548462403331024`"}], "}"}], ",", 
       RowBox[{"{", 
        RowBox[{"0.8`", ",", "1.`", ",", "0.35804158052786356`"}], "}"}], ",", 
       RowBox[{"{", 
        RowBox[{"0.8`", ",", "1.2`", ",", "0.27150831033196837`"}], "}"}], 
       ",", 
       RowBox[{"{", 
        RowBox[{"0.8`", ",", "1.4`", ",", "0.011042592348637024`"}], "}"}], 
       ",", 
       RowBox[{"{", 
        RowBox[{
        "0.8`", ",", "1.5999999999999999`", ",", "0.009815154454336101`"}], 
        "}"}], ",", 
       RowBox[{"{", 
        RowBox[{
        "0.8`", ",", "1.7999999999999998`", ",", "0.009815154454336101`"}], 
        "}"}], ",", 
       RowBox[{"{", 
        RowBox[{
        "0.8`", ",", "1.9999999999999998`", ",", "0.009815154454336101`"}], 
        "}"}], ",", 
       RowBox[{"{", 
        RowBox[{
        "0.8`", ",", "2.1999999999999997`", ",", "0.009815154454336101`"}], 
        "}"}], ",", 
       RowBox[{"{", 
        RowBox[{"0.8`", ",", "2.4`", ",", "0.009815154454336101`"}], "}"}], 
       ",", 
       RowBox[{"{", 
        RowBox[{"0.8`", ",", "2.6`", ",", "0.009815154454336101`"}], "}"}], 
       ",", 
       RowBox[{"{", 
        RowBox[{
        "0.8`", ",", "2.8000000000000003`", ",", "0.009815154454336101`"}], 
        "}"}], ",", 
       RowBox[{"{", 
        RowBox[{
        "0.8`", ",", "3.0000000000000004`", ",", "0.009815154454336101`"}], 
        "}"}], ",", 
       RowBox[{"{", 
        RowBox[{"1.`", ",", "0", ",", "0.9297374924642846`"}], "}"}], ",", 
       RowBox[{"{", 
        RowBox[{"1.`", ",", "0.2`", ",", "0.8312037823744028`"}], "}"}], ",", 
       
       RowBox[{"{", 
        RowBox[{"1.`", ",", "0.4`", ",", "0.7180108957447652`"}], "}"}], ",", 
       
       RowBox[{"{", 
        RowBox[{
        "1.`", ",", "0.6000000000000001`", ",", "0.6133392811392712`"}], 
        "}"}], ",", 
       RowBox[{"{", 
        RowBox[{"1.`", ",", "0.8`", ",", "0.5164350656932809`"}], "}"}], ",", 
       
       RowBox[{"{", 
        RowBox[{"1.`", ",", "1.`", ",", "0.43058795290536256`"}], "}"}], ",", 
       
       RowBox[{"{", 
        RowBox[{"1.`", ",", "1.2`", ",", "0.35827795592343326`"}], "}"}], ",", 
       RowBox[{"{", 
        RowBox[{"1.`", ",", "1.4`", ",", "0.29932642820303423`"}], "}"}], ",", 
       RowBox[{"{", 
        RowBox[{
        "1.`", ",", "1.5999999999999999`", ",", "0.26522667923885096`"}], 
        "}"}], ",", 
       RowBox[{"{", 
        RowBox[{
        "1.`", ",", "1.7999999999999998`", ",", "0.26522667923885096`"}], 
        "}"}], ",", 
       RowBox[{"{", 
        RowBox[{
        "1.`", ",", "1.9999999999999998`", ",", "0.26522667923885096`"}], 
        "}"}], ",", 
       RowBox[{"{", 
        RowBox[{
        "1.`", ",", "2.1999999999999997`", ",", "0.26522667923885096`"}], 
        "}"}], ",", 
       RowBox[{"{", 
        RowBox[{"1.`", ",", "2.4`", ",", "0.26522667923885096`"}], "}"}], ",", 
       RowBox[{"{", 
        RowBox[{"1.`", ",", "2.6`", ",", "0.26522667923885096`"}], "}"}], ",", 
       RowBox[{"{", 
        RowBox[{
        "1.`", ",", "2.8000000000000003`", ",", "0.26522667923885096`"}], 
        "}"}], ",", 
       RowBox[{"{", 
        RowBox[{
        "1.`", ",", "3.0000000000000004`", ",", "0.26522667923885096`"}], 
        "}"}], ",", 
       RowBox[{"{", 
        RowBox[{"1.2`", ",", "0", ",", "0.9297374924642846`"}], "}"}], ",", 
       RowBox[{"{", 
        RowBox[{"1.2`", ",", "0.2`", ",", "0.8312037823744028`"}], "}"}], ",", 
       RowBox[{"{", 
        RowBox[{"1.2`", ",", "0.4`", ",", "0.7180108957447652`"}], "}"}], ",", 
       RowBox[{"{", 
        RowBox[{
        "1.2`", ",", "0.6000000000000001`", ",", "0.6133392811392712`"}], 
        "}"}], ",", 
       RowBox[{"{", 
        RowBox[{"1.2`", ",", "0.8`", ",", "0.5164350656932809`"}], "}"}], ",", 
       RowBox[{"{", 
        RowBox[{"1.2`", ",", "1.`", ",", "0.43058795290536256`"}], "}"}], ",", 
       RowBox[{"{", 
        RowBox[{"1.2`", ",", "1.2`", ",", "0.35827795592343326`"}], "}"}], 
       ",", 
       RowBox[{"{", 
        RowBox[{"1.2`", ",", "1.4`", ",", "0.29932642820303423`"}], "}"}], 
       ",", 
       RowBox[{"{", 
        RowBox[{
        "1.2`", ",", "1.5999999999999999`", ",", "0.26522667923885096`"}], 
        "}"}], ",", 
       RowBox[{"{", 
        RowBox[{
        "1.2`", ",", "1.7999999999999998`", ",", "0.26522667923885096`"}], 
        "}"}], ",", 
       RowBox[{"{", 
        RowBox[{
        "1.2`", ",", "1.9999999999999998`", ",", "0.26522667923885096`"}], 
        "}"}], ",", 
       RowBox[{"{", 
        RowBox[{
        "1.2`", ",", "2.1999999999999997`", ",", "0.26522667923885096`"}], 
        "}"}], ",", 
       RowBox[{"{", 
        RowBox[{"1.2`", ",", "2.4`", ",", "0.26522667923885096`"}], "}"}], 
       ",", 
       RowBox[{"{", 
        RowBox[{"1.2`", ",", "2.6`", ",", "0.26522667923885096`"}], "}"}], 
       ",", 
       RowBox[{"{", 
        RowBox[{
        "1.2`", ",", "2.8000000000000003`", ",", "0.26522667923885096`"}], 
        "}"}], ",", 
       RowBox[{"{", 
        RowBox[{
        "1.2`", ",", "3.0000000000000004`", ",", "0.26522667923885096`"}], 
        "}"}], ",", 
       RowBox[{"{", 
        RowBox[{"1.4`", ",", "0", ",", "0.9297374924642846`"}], "}"}], ",", 
       RowBox[{"{", 
        RowBox[{"1.4`", ",", "0.2`", ",", "0.8312037823744028`"}], "}"}], ",", 
       RowBox[{"{", 
        RowBox[{"1.4`", ",", "0.4`", ",", "0.7180108957447652`"}], "}"}], ",", 
       RowBox[{"{", 
        RowBox[{
        "1.4`", ",", "0.6000000000000001`", ",", "0.6133392811392712`"}], 
        "}"}], ",", 
       RowBox[{"{", 
        RowBox[{"1.4`", ",", "0.8`", ",", "0.5164350656932809`"}], "}"}], ",", 
       RowBox[{"{", 
        RowBox[{"1.4`", ",", "1.`", ",", "0.43058795290536256`"}], "}"}], ",", 
       RowBox[{"{", 
        RowBox[{"1.4`", ",", "1.2`", ",", "0.35827795592343326`"}], "}"}], 
       ",", 
       RowBox[{"{", 
        RowBox[{"1.4`", ",", "1.4`", ",", "0.29932642820303423`"}], "}"}], 
       ",", 
       RowBox[{"{", 
        RowBox[{
        "1.4`", ",", "1.5999999999999999`", ",", "0.26522667923885096`"}], 
        "}"}], ",", 
       RowBox[{"{", 
        RowBox[{
        "1.4`", ",", "1.7999999999999998`", ",", "0.26522667923885096`"}], 
        "}"}], ",", 
       RowBox[{"{", 
        RowBox[{
        "1.4`", ",", "1.9999999999999998`", ",", "0.26522667923885096`"}], 
        "}"}], ",", 
       RowBox[{"{", 
        RowBox[{
        "1.4`", ",", "2.1999999999999997`", ",", "0.26522667923885096`"}], 
        "}"}], ",", 
       RowBox[{"{", 
        RowBox[{"1.4`", ",", "2.4`", ",", "0.26522667923885096`"}], "}"}], 
       ",", 
       RowBox[{"{", 
        RowBox[{"1.4`", ",", "2.6`", ",", "0.26522667923885096`"}], "}"}], 
       ",", 
       RowBox[{"{", 
        RowBox[{
        "1.4`", ",", "2.8000000000000003`", ",", "0.26522667923885096`"}], 
        "}"}], ",", 
       RowBox[{"{", 
        RowBox[{
        "1.4`", ",", "3.0000000000000004`", ",", "0.26522667923885096`"}], 
        "}"}], ",", 
       RowBox[{"{", 
        RowBox[{"1.5999999999999999`", ",", "0", ",", "0.9297374924642846`"}],
         "}"}], ",", 
       RowBox[{"{", 
        RowBox[{
        "1.5999999999999999`", ",", "0.2`", ",", "0.8312037823744028`"}], 
        "}"}], ",", 
       RowBox[{"{", 
        RowBox[{
        "1.5999999999999999`", ",", "0.4`", ",", "0.7180108957447652`"}], 
        "}"}], ",", 
       RowBox[{"{", 
        RowBox[{
        "1.5999999999999999`", ",", "0.6000000000000001`", ",", 
         "0.6133392811392712`"}], "}"}], ",", 
       RowBox[{"{", 
        RowBox[{
        "1.5999999999999999`", ",", "0.8`", ",", "0.5164350656932809`"}], 
        "}"}], ",", 
       RowBox[{"{", 
        RowBox[{
        "1.5999999999999999`", ",", "1.`", ",", "0.43058795290536256`"}], 
        "}"}], ",", 
       RowBox[{"{", 
        RowBox[{
        "1.5999999999999999`", ",", "1.2`", ",", "0.35827795592343326`"}], 
        "}"}], ",", 
       RowBox[{"{", 
        RowBox[{
        "1.5999999999999999`", ",", "1.4`", ",", "0.29932642820303423`"}], 
        "}"}], ",", 
       RowBox[{"{", 
        RowBox[{
        "1.5999999999999999`", ",", "1.5999999999999999`", ",", 
         "0.26522667923885096`"}], "}"}], ",", 
       RowBox[{"{", 
        RowBox[{
        "1.5999999999999999`", ",", "1.7999999999999998`", ",", 
         "0.26522667923885096`"}], "}"}], ",", 
       RowBox[{"{", 
        RowBox[{
        "1.5999999999999999`", ",", "1.9999999999999998`", ",", 
         "0.26522667923885096`"}], "}"}], ",", 
       RowBox[{"{", 
        RowBox[{
        "1.5999999999999999`", ",", "2.1999999999999997`", ",", 
         "0.26522667923885096`"}], "}"}], ",", 
       RowBox[{"{", 
        RowBox[{
        "1.5999999999999999`", ",", "2.4`", ",", "0.26522667923885096`"}], 
        "}"}], ",", 
       RowBox[{"{", 
        RowBox[{
        "1.5999999999999999`", ",", "2.6`", ",", "0.26522667923885096`"}], 
        "}"}], ",", 
       RowBox[{"{", 
        RowBox[{
        "1.5999999999999999`", ",", "2.8000000000000003`", ",", 
         "0.26522667923885096`"}], "}"}], ",", 
       RowBox[{"{", 
        RowBox[{
        "1.5999999999999999`", ",", "3.0000000000000004`", ",", 
         "0.26522667923885096`"}], "}"}], ",", 
       RowBox[{"{", 
        RowBox[{"1.7999999999999998`", ",", "0", ",", "0.9297374924642846`"}],
         "}"}], ",", 
       RowBox[{"{", 
        RowBox[{
        "1.7999999999999998`", ",", "0.2`", ",", "0.8312037823744028`"}], 
        "}"}], ",", 
       RowBox[{"{", 
        RowBox[{
        "1.7999999999999998`", ",", "0.4`", ",", "0.7180108957447652`"}], 
        "}"}], ",", 
       RowBox[{"{", 
        RowBox[{
        "1.7999999999999998`", ",", "0.6000000000000001`", ",", 
         "0.6133392811392712`"}], "}"}], ",", 
       RowBox[{"{", 
        RowBox[{
        "1.7999999999999998`", ",", "0.8`", ",", "0.5164350656932809`"}], 
        "}"}], ",", 
       RowBox[{"{", 
        RowBox[{
        "1.7999999999999998`", ",", "1.`", ",", "0.43058795290536256`"}], 
        "}"}], ",", 
       RowBox[{"{", 
        RowBox[{
        "1.7999999999999998`", ",", "1.2`", ",", "0.35827795592343326`"}], 
        "}"}], ",", 
       RowBox[{"{", 
        RowBox[{
        "1.7999999999999998`", ",", "1.4`", ",", "0.29932642820303423`"}], 
        "}"}], ",", 
       RowBox[{"{", 
        RowBox[{
        "1.7999999999999998`", ",", "1.5999999999999999`", ",", 
         "0.26522667923885096`"}], "}"}], ",", 
       RowBox[{"{", 
        RowBox[{
        "1.7999999999999998`", ",", "1.7999999999999998`", ",", 
         "0.26522667923885096`"}], "}"}], ",", 
       RowBox[{"{", 
        RowBox[{
        "1.7999999999999998`", ",", "1.9999999999999998`", ",", 
         "0.26522667923885096`"}], "}"}], ",", 
       RowBox[{"{", 
        RowBox[{
        "1.7999999999999998`", ",", "2.1999999999999997`", ",", 
         "0.26522667923885096`"}], "}"}], ",", 
       RowBox[{"{", 
        RowBox[{
        "1.7999999999999998`", ",", "2.4`", ",", "0.26522667923885096`"}], 
        "}"}], ",", 
       RowBox[{"{", 
        RowBox[{
        "1.7999999999999998`", ",", "2.6`", ",", "0.26522667923885096`"}], 
        "}"}], ",", 
       RowBox[{"{", 
        RowBox[{
        "1.7999999999999998`", ",", "2.8000000000000003`", ",", 
         "0.26522667923885096`"}], "}"}], ",", 
       RowBox[{"{", 
        RowBox[{
        "1.7999999999999998`", ",", "3.0000000000000004`", ",", 
         "0.26522667923885096`"}], "}"}], ",", 
       RowBox[{"{", 
        RowBox[{"1.9999999999999998`", ",", "0", ",", "0.9297374924642846`"}],
         "}"}], ",", 
       RowBox[{"{", 
        RowBox[{
        "1.9999999999999998`", ",", "0.2`", ",", "0.8312037823744028`"}], 
        "}"}], ",", 
       RowBox[{"{", 
        RowBox[{
        "1.9999999999999998`", ",", "0.4`", ",", "0.7180108957447652`"}], 
        "}"}], ",", 
       RowBox[{"{", 
        RowBox[{
        "1.9999999999999998`", ",", "0.6000000000000001`", ",", 
         "0.6133392811392712`"}], "}"}], ",", 
       RowBox[{"{", 
        RowBox[{
        "1.9999999999999998`", ",", "0.8`", ",", "0.5164350656932809`"}], 
        "}"}], ",", 
       RowBox[{"{", 
        RowBox[{
        "1.9999999999999998`", ",", "1.`", ",", "0.43058795290536256`"}], 
        "}"}], ",", 
       RowBox[{"{", 
        RowBox[{
        "1.9999999999999998`", ",", "1.2`", ",", "0.35827795592343326`"}], 
        "}"}], ",", 
       RowBox[{"{", 
        RowBox[{
        "1.9999999999999998`", ",", "1.4`", ",", "0.29932642820303423`"}], 
        "}"}], ",", 
       RowBox[{"{", 
        RowBox[{
        "1.9999999999999998`", ",", "1.5999999999999999`", ",", 
         "0.26522667923885096`"}], "}"}], ",", 
       RowBox[{"{", 
        RowBox[{
        "1.9999999999999998`", ",", "1.7999999999999998`", ",", 
         "0.26522667923885096`"}], "}"}], ",", 
       RowBox[{"{", 
        RowBox[{
        "1.9999999999999998`", ",", "1.9999999999999998`", ",", 
         "0.26522667923885096`"}], "}"}], ",", 
       RowBox[{"{", 
        RowBox[{
        "1.9999999999999998`", ",", "2.1999999999999997`", ",", 
         "0.26522667923885096`"}], "}"}], ",", 
       RowBox[{"{", 
        RowBox[{
        "1.9999999999999998`", ",", "2.4`", ",", "0.26522667923885096`"}], 
        "}"}], ",", 
       RowBox[{"{", 
        RowBox[{
        "1.9999999999999998`", ",", "2.6`", ",", "0.26522667923885096`"}], 
        "}"}], ",", 
       RowBox[{"{", 
        RowBox[{
        "1.9999999999999998`", ",", "2.8000000000000003`", ",", 
         "0.26522667923885096`"}], "}"}], ",", 
       RowBox[{"{", 
        RowBox[{
        "1.9999999999999998`", ",", "3.0000000000000004`", ",", 
         "0.26522667923885096`"}], "}"}], ",", 
       RowBox[{"{", 
        RowBox[{"2.1999999999999997`", ",", "0", ",", "0.9297374924642846`"}],
         "}"}], ",", 
       RowBox[{"{", 
        RowBox[{
        "2.1999999999999997`", ",", "0.2`", ",", "0.8312037823744028`"}], 
        "}"}], ",", 
       RowBox[{"{", 
        RowBox[{
        "2.1999999999999997`", ",", "0.4`", ",", "0.7180108957447652`"}], 
        "}"}], ",", 
       RowBox[{"{", 
        RowBox[{
        "2.1999999999999997`", ",", "0.6000000000000001`", ",", 
         "0.6133392811392712`"}], "}"}], ",", 
       RowBox[{"{", 
        RowBox[{
        "2.1999999999999997`", ",", "0.8`", ",", "0.5164350656932809`"}], 
        "}"}], ",", 
       RowBox[{"{", 
        RowBox[{
        "2.1999999999999997`", ",", "1.`", ",", "0.43058795290536256`"}], 
        "}"}], ",", 
       RowBox[{"{", 
        RowBox[{
        "2.1999999999999997`", ",", "1.2`", ",", "0.35827795592343326`"}], 
        "}"}], ",", 
       RowBox[{"{", 
        RowBox[{
        "2.1999999999999997`", ",", "1.4`", ",", "0.29932642820303423`"}], 
        "}"}], ",", 
       RowBox[{"{", 
        RowBox[{
        "2.1999999999999997`", ",", "1.5999999999999999`", ",", 
         "0.26522667923885096`"}], "}"}], ",", 
       RowBox[{"{", 
        RowBox[{
        "2.1999999999999997`", ",", "1.7999999999999998`", ",", 
         "0.26522667923885096`"}], "}"}], ",", 
       RowBox[{"{", 
        RowBox[{
        "2.1999999999999997`", ",", "1.9999999999999998`", ",", 
         "0.26522667923885096`"}], "}"}], ",", 
       RowBox[{"{", 
        RowBox[{
        "2.1999999999999997`", ",", "2.1999999999999997`", ",", 
         "0.26522667923885096`"}], "}"}], ",", 
       RowBox[{"{", 
        RowBox[{
        "2.1999999999999997`", ",", "2.4`", ",", "0.26522667923885096`"}], 
        "}"}], ",", 
       RowBox[{"{", 
        RowBox[{
        "2.1999999999999997`", ",", "2.6`", ",", "0.26522667923885096`"}], 
        "}"}], ",", 
       RowBox[{"{", 
        RowBox[{
        "2.1999999999999997`", ",", "2.8000000000000003`", ",", 
         "0.26522667923885096`"}], "}"}], ",", 
       RowBox[{"{", 
        RowBox[{
        "2.1999999999999997`", ",", "3.0000000000000004`", ",", 
         "0.26522667923885096`"}], "}"}], ",", 
       RowBox[{"{", 
        RowBox[{"2.4`", ",", "0", ",", "0.9297374924642846`"}], "}"}], ",", 
       RowBox[{"{", 
        RowBox[{"2.4`", ",", "0.2`", ",", "0.8312037823744028`"}], "}"}], ",", 
       RowBox[{"{", 
        RowBox[{"2.4`", ",", "0.4`", ",", "0.7180108957447652`"}], "}"}], ",", 
       RowBox[{"{", 
        RowBox[{
        "2.4`", ",", "0.6000000000000001`", ",", "0.6133392811392712`"}], 
        "}"}], ",", 
       RowBox[{"{", 
        RowBox[{"2.4`", ",", "0.8`", ",", "0.5164350656932809`"}], "}"}], ",", 
       RowBox[{"{", 
        RowBox[{"2.4`", ",", "1.`", ",", "0.43058795290536256`"}], "}"}], ",", 
       RowBox[{"{", 
        RowBox[{"2.4`", ",", "1.2`", ",", "0.35827795592343326`"}], "}"}], 
       ",", 
       RowBox[{"{", 
        RowBox[{"2.4`", ",", "1.4`", ",", "0.29932642820303423`"}], "}"}], 
       ",", 
       RowBox[{"{", 
        RowBox[{
        "2.4`", ",", "1.5999999999999999`", ",", "0.26522667923885096`"}], 
        "}"}], ",", 
       RowBox[{"{", 
        RowBox[{
        "2.4`", ",", "1.7999999999999998`", ",", "0.26522667923885096`"}], 
        "}"}], ",", 
       RowBox[{"{", 
        RowBox[{
        "2.4`", ",", "1.9999999999999998`", ",", "0.26522667923885096`"}], 
        "}"}], ",", 
       RowBox[{"{", 
        RowBox[{
        "2.4`", ",", "2.1999999999999997`", ",", "0.26522667923885096`"}], 
        "}"}], ",", 
       RowBox[{"{", 
        RowBox[{"2.4`", ",", "2.4`", ",", "0.26522667923885096`"}], "}"}], 
       ",", 
       RowBox[{"{", 
        RowBox[{"2.4`", ",", "2.6`", ",", "0.26522667923885096`"}], "}"}], 
       ",", 
       RowBox[{"{", 
        RowBox[{
        "2.4`", ",", "2.8000000000000003`", ",", "0.26522667923885096`"}], 
        "}"}], ",", 
       RowBox[{"{", 
        RowBox[{
        "2.4`", ",", "3.0000000000000004`", ",", "0.26522667923885096`"}], 
        "}"}], ",", 
       RowBox[{"{", 
        RowBox[{"2.6`", ",", "0", ",", "0.9297374924642846`"}], "}"}], ",", 
       RowBox[{"{", 
        RowBox[{"2.6`", ",", "0.2`", ",", "0.8312037823744028`"}], "}"}], ",",
        
       RowBox[{"{", 
        RowBox[{"2.6`", ",", "0.4`", ",", "0.7180108957447652`"}], "}"}], ",", 
       RowBox[{"{", 
        RowBox[{
        "2.6`", ",", "0.6000000000000001`", ",", "0.6133392811392712`"}], 
        "}"}], ",", 
       RowBox[{"{", 
        RowBox[{"2.6`", ",", "0.8`", ",", "0.5164350656932809`"}], "}"}], ",", 
       RowBox[{"{", 
        RowBox[{"2.6`", ",", "1.`", ",", "0.43058795290536256`"}], "}"}], ",", 
       RowBox[{"{", 
        RowBox[{"2.6`", ",", "1.2`", ",", "0.35827795592343326`"}], "}"}], 
       ",", 
       RowBox[{"{", 
        RowBox[{"2.6`", ",", "1.4`", ",", "0.29932642820303423`"}], "}"}], 
       ",", 
       RowBox[{"{", 
        RowBox[{
        "2.6`", ",", "1.5999999999999999`", ",", "0.26522667923885096`"}], 
        "}"}], ",", 
       RowBox[{"{", 
        RowBox[{
        "2.6`", ",", "1.7999999999999998`", ",", "0.26522667923885096`"}], 
        "}"}], ",", 
       RowBox[{"{", 
        RowBox[{
        "2.6`", ",", "1.9999999999999998`", ",", "0.26522667923885096`"}], 
        "}"}], ",", 
       RowBox[{"{", 
        RowBox[{
        "2.6`", ",", "2.1999999999999997`", ",", "0.26522667923885096`"}], 
        "}"}], ",", 
       RowBox[{"{", 
        RowBox[{"2.6`", ",", "2.4`", ",", "0.26522667923885096`"}], "}"}], 
       ",", 
       RowBox[{"{", 
        RowBox[{"2.6`", ",", "2.6`", ",", "0.26522667923885096`"}], "}"}], 
       ",", 
       RowBox[{"{", 
        RowBox[{
        "2.6`", ",", "2.8000000000000003`", ",", "0.26522667923885096`"}], 
        "}"}], ",", 
       RowBox[{"{", 
        RowBox[{
        "2.6`", ",", "3.0000000000000004`", ",", "0.26522667923885096`"}], 
        "}"}], ",", 
       RowBox[{"{", 
        RowBox[{"2.8000000000000003`", ",", "0", ",", "0.9297374924642846`"}],
         "}"}], ",", 
       RowBox[{"{", 
        RowBox[{
        "2.8000000000000003`", ",", "0.2`", ",", "0.8312037823744028`"}], 
        "}"}], ",", 
       RowBox[{"{", 
        RowBox[{
        "2.8000000000000003`", ",", "0.4`", ",", "0.7180108957447652`"}], 
        "}"}], ",", 
       RowBox[{"{", 
        RowBox[{
        "2.8000000000000003`", ",", "0.6000000000000001`", ",", 
         "0.6133392811392712`"}], "}"}], ",", 
       RowBox[{"{", 
        RowBox[{
        "2.8000000000000003`", ",", "0.8`", ",", "0.5164350656932809`"}], 
        "}"}], ",", 
       RowBox[{"{", 
        RowBox[{
        "2.8000000000000003`", ",", "1.`", ",", "0.43058795290536256`"}], 
        "}"}], ",", 
       RowBox[{"{", 
        RowBox[{
        "2.8000000000000003`", ",", "1.2`", ",", "0.35827795592343326`"}], 
        "}"}], ",", 
       RowBox[{"{", 
        RowBox[{
        "2.8000000000000003`", ",", "1.4`", ",", "0.29932642820303423`"}], 
        "}"}], ",", 
       RowBox[{"{", 
        RowBox[{
        "2.8000000000000003`", ",", "1.5999999999999999`", ",", 
         "0.26522667923885096`"}], "}"}], ",", 
       RowBox[{"{", 
        RowBox[{
        "2.8000000000000003`", ",", "1.7999999999999998`", ",", 
         "0.26522667923885096`"}], "}"}], ",", 
       RowBox[{"{", 
        RowBox[{
        "2.8000000000000003`", ",", "1.9999999999999998`", ",", 
         "0.26522667923885096`"}], "}"}], ",", 
       RowBox[{"{", 
        RowBox[{
        "2.8000000000000003`", ",", "2.1999999999999997`", ",", 
         "0.26522667923885096`"}], "}"}], ",", 
       RowBox[{"{", 
        RowBox[{
        "2.8000000000000003`", ",", "2.4`", ",", "0.26522667923885096`"}], 
        "}"}], ",", 
       RowBox[{"{", 
        RowBox[{
        "2.8000000000000003`", ",", "2.6`", ",", "0.26522667923885096`"}], 
        "}"}], ",", 
       RowBox[{"{", 
        RowBox[{
        "2.8000000000000003`", ",", "2.8000000000000003`", ",", 
         "0.26522667923885096`"}], "}"}], ",", 
       RowBox[{"{", 
        RowBox[{
        "2.8000000000000003`", ",", "3.0000000000000004`", ",", 
         "0.26522667923885096`"}], "}"}], ",", 
       RowBox[{"{", 
        RowBox[{"3.0000000000000004`", ",", "0", ",", "0.9297374924642846`"}],
         "}"}], ",", 
       RowBox[{"{", 
        RowBox[{
        "3.0000000000000004`", ",", "0.2`", ",", "0.8312037823744028`"}], 
        "}"}], ",", 
       RowBox[{"{", 
        RowBox[{
        "3.0000000000000004`", ",", "0.4`", ",", "0.7180108957447652`"}], 
        "}"}], ",", 
       RowBox[{"{", 
        RowBox[{
        "3.0000000000000004`", ",", "0.6000000000000001`", ",", 
         "0.6133392811392712`"}], "}"}], ",", 
       RowBox[{"{", 
        RowBox[{
        "3.0000000000000004`", ",", "0.8`", ",", "0.5164350656932809`"}], 
        "}"}], ",", 
       RowBox[{"{", 
        RowBox[{
        "3.0000000000000004`", ",", "1.`", ",", "0.43058795290536256`"}], 
        "}"}], ",", 
       RowBox[{"{", 
        RowBox[{
        "3.0000000000000004`", ",", "1.2`", ",", "0.35827795592343326`"}], 
        "}"}], ",", 
       RowBox[{"{", 
        RowBox[{
        "3.0000000000000004`", ",", "1.4`", ",", "0.29932642820303423`"}], 
        "}"}], ",", 
       RowBox[{"{", 
        RowBox[{
        "3.0000000000000004`", ",", "1.5999999999999999`", ",", 
         "0.26522667923885096`"}], "}"}], ",", 
       RowBox[{"{", 
        RowBox[{
        "3.0000000000000004`", ",", "1.7999999999999998`", ",", 
         "0.26522667923885096`"}], "}"}], ",", 
       RowBox[{"{", 
        RowBox[{
        "3.0000000000000004`", ",", "1.9999999999999998`", ",", 
         "0.26522667923885096`"}], "}"}], ",", 
       RowBox[{"{", 
        RowBox[{
        "3.0000000000000004`", ",", "2.1999999999999997`", ",", 
         "0.26522667923885096`"}], "}"}], ",", 
       RowBox[{"{", 
        RowBox[{
        "3.0000000000000004`", ",", "2.4`", ",", "0.26522667923885096`"}], 
        "}"}], ",", 
       RowBox[{"{", 
        RowBox[{
        "3.0000000000000004`", ",", "2.6`", ",", "0.26522667923885096`"}], 
        "}"}], ",", 
       RowBox[{"{", 
        RowBox[{
        "3.0000000000000004`", ",", "2.8000000000000003`", ",", 
         "0.26522667923885096`"}], "}"}], ",", 
       RowBox[{"{", 
        RowBox[{
        "3.0000000000000004`", ",", "3.0000000000000004`", ",", 
         "0.26522667923885096`"}], "}"}]}], "}"}]}], ";"}], " ", 
   "\[IndentingNewLine]", "\[IndentingNewLine]", "\n", 
   RowBox[{
    RowBox[{"PunishmentPr09", "=", 
     RowBox[{"{", 
      RowBox[{
       RowBox[{"{", 
        RowBox[{"0", ",", "0", ",", "3.449564963083689`*^-7"}], "}"}], ",", 
       RowBox[{"{", 
        RowBox[{"0", ",", "0.2`", ",", "2.283580805286593`*^-7"}], "}"}], ",", 
       RowBox[{"{", 
        RowBox[{"0", ",", "0.4`", ",", "1.8137353317630172`*^-7"}], "}"}], 
       ",", 
       RowBox[{"{", 
        RowBox[{
        "0", ",", "0.6000000000000001`", ",", "9.682971855327978`*^-9"}], 
        "}"}], ",", 
       RowBox[{"{", 
        RowBox[{"0", ",", "0.8`", ",", "9.667818335819241`*^-9"}], "}"}], ",", 
       RowBox[{"{", 
        RowBox[{"0", ",", "1.`", ",", "9.648745666099671`*^-9"}], "}"}], ",", 
       
       RowBox[{"{", 
        RowBox[{"0", ",", "1.2`", ",", "9.62400775244935`*^-9"}], "}"}], ",", 
       
       RowBox[{"{", 
        RowBox[{"0", ",", "1.4`", ",", "9.590640479695356`*^-9"}], "}"}], ",", 
       RowBox[{"{", 
        RowBox[{
        "0", ",", "1.5999999999999999`", ",", "9.569175199059352`*^-9"}], 
        "}"}], ",", 
       RowBox[{"{", 
        RowBox[{
        "0", ",", "1.7999999999999998`", ",", "9.569175199059352`*^-9"}], 
        "}"}], ",", 
       RowBox[{"{", 
        RowBox[{
        "0", ",", "1.9999999999999998`", ",", "9.569175199059352`*^-9"}], 
        "}"}], ",", 
       RowBox[{"{", 
        RowBox[{
        "0", ",", "2.1999999999999997`", ",", "9.569175199059352`*^-9"}], 
        "}"}], ",", 
       RowBox[{"{", 
        RowBox[{"0", ",", "2.4`", ",", "9.569175199059352`*^-9"}], "}"}], ",", 
       RowBox[{"{", 
        RowBox[{"0", ",", "2.6`", ",", "9.569175199059352`*^-9"}], "}"}], ",", 
       RowBox[{"{", 
        RowBox[{
        "0", ",", "2.8000000000000003`", ",", "9.569175199059352`*^-9"}], 
        "}"}], ",", 
       RowBox[{"{", 
        RowBox[{
        "0", ",", "3.0000000000000004`", ",", "9.569175199059352`*^-9"}], 
        "}"}], ",", 
       RowBox[{"{", 
        RowBox[{"0.2`", ",", "0", ",", "3.6501617389794906`*^-7"}], "}"}], 
       ",", 
       RowBox[{"{", 
        RowBox[{"0.2`", ",", "0.2`", ",", "2.3791279802409078`*^-7"}], "}"}], 
       ",", 
       RowBox[{"{", 
        RowBox[{"0.2`", ",", "0.4`", ",", "1.868091229855542`*^-7"}], "}"}], 
       ",", 
       RowBox[{"{", 
        RowBox[{
        "0.2`", ",", "0.6000000000000001`", ",", "1.6393963902038592`*^-7"}], 
        "}"}], ",", 
       RowBox[{"{", 
        RowBox[{"0.2`", ",", "0.8`", ",", "1.1226712157864716`*^-8"}], "}"}], 
       ",", 
       RowBox[{"{", 
        RowBox[{"0.2`", ",", "1.`", ",", "1.1193897968865312`*^-8"}], "}"}], 
       ",", 
       RowBox[{"{", 
        RowBox[{"0.2`", ",", "1.2`", ",", "1.1149632139260431`*^-8"}], "}"}], 
       ",", 
       RowBox[{"{", 
        RowBox[{"0.2`", ",", "1.4`", ",", "1.1086653595861968`*^-8"}], "}"}], 
       ",", 
       RowBox[{"{", 
        RowBox[{
        "0.2`", ",", "1.5999999999999999`", ",", "1.1044001338527337`*^-8"}], 
        "}"}], ",", 
       RowBox[{"{", 
        RowBox[{
        "0.2`", ",", "1.7999999999999998`", ",", "1.1044001338527337`*^-8"}], 
        "}"}], ",", 
       RowBox[{"{", 
        RowBox[{
        "0.2`", ",", "1.9999999999999998`", ",", "1.1044001338527337`*^-8"}], 
        "}"}], ",", 
       RowBox[{"{", 
        RowBox[{
        "0.2`", ",", "2.1999999999999997`", ",", "1.1044001338527337`*^-8"}], 
        "}"}], ",", 
       RowBox[{"{", 
        RowBox[{"0.2`", ",", "2.4`", ",", "1.1044001338527337`*^-8"}], "}"}], 
       ",", 
       RowBox[{"{", 
        RowBox[{"0.2`", ",", "2.6`", ",", "1.1044001338527337`*^-8"}], "}"}], 
       ",", 
       RowBox[{"{", 
        RowBox[{
        "0.2`", ",", "2.8000000000000003`", ",", "1.1044001338527337`*^-8"}], 
        "}"}], ",", 
       RowBox[{"{", 
        RowBox[{
        "0.2`", ",", "3.0000000000000004`", ",", "1.1044001338527337`*^-8"}], 
        "}"}], ",", 
       RowBox[{"{", 
        RowBox[{"0.4`", ",", "0", ",", "3.909782812320763`*^-7"}], "}"}], ",", 
       RowBox[{"{", 
        RowBox[{"0.4`", ",", "0.2`", ",", "2.5037508947982444`*^-7"}], "}"}], 
       ",", 
       RowBox[{"{", 
        RowBox[{"0.4`", ",", "0.4`", ",", "1.9392135734205885`*^-7"}], "}"}], 
       ",", 
       RowBox[{"{", 
        RowBox[{
        "0.4`", ",", "0.6000000000000001`", ",", "1.6894018597999244`*^-7"}], 
        "}"}], ",", 
       RowBox[{"{", 
        RowBox[{"0.4`", ",", "0.8`", ",", "1.5530523784985038`*^-7"}], "}"}], 
       ",", 
       RowBox[{"{", 
        RowBox[{"0.4`", ",", "1.`", ",", "1.391844573891652`*^-8"}], "}"}], 
       ",", 
       RowBox[{"{", 
        RowBox[{"0.4`", ",", "1.2`", ",", "1.3828362831805589`*^-8"}], "}"}], 
       ",", 
       RowBox[{"{", 
        RowBox[{"0.4`", ",", "1.4`", ",", "1.3689993594024272`*^-8"}], "}"}], 
       ",", 
       RowBox[{"{", 
        RowBox[{
        "0.4`", ",", "1.5999999999999999`", ",", "1.3588693678787188`*^-8"}], 
        "}"}], ",", 
       RowBox[{"{", 
        RowBox[{
        "0.4`", ",", "1.7999999999999998`", ",", "1.3588693678787188`*^-8"}], 
        "}"}], ",", 
       RowBox[{"{", 
        RowBox[{
        "0.4`", ",", "1.9999999999999998`", ",", "1.3588693678787188`*^-8"}], 
        "}"}], ",", 
       RowBox[{"{", 
        RowBox[{
        "0.4`", ",", "2.1999999999999997`", ",", "1.3588693678787188`*^-8"}], 
        "}"}], ",", 
       RowBox[{"{", 
        RowBox[{"0.4`", ",", "2.4`", ",", "1.3588693678787188`*^-8"}], "}"}], 
       ",", 
       RowBox[{"{", 
        RowBox[{"0.4`", ",", "2.6`", ",", "1.3588693678787188`*^-8"}], "}"}], 
       ",", 
       RowBox[{"{", 
        RowBox[{
        "0.4`", ",", "2.8000000000000003`", ",", "1.3588693678787188`*^-8"}], 
        "}"}], ",", 
       RowBox[{"{", 
        RowBox[{
        "0.4`", ",", "3.0000000000000004`", ",", "1.3588693678787188`*^-8"}], 
        "}"}], ",", 
       RowBox[{"{", 
        RowBox[{
        "0.6000000000000001`", ",", "0", ",", "4.2572823515958534`*^-7"}], 
        "}"}], ",", 
       RowBox[{"{", 
        RowBox[{
        "0.6000000000000001`", ",", "0.2`", ",", "2.6726146172951086`*^-7"}], 
        "}"}], ",", 
       RowBox[{"{", 
        RowBox[{
        "0.6000000000000001`", ",", "0.4`", ",", "2.03621666975136`*^-7"}], 
        "}"}], ",", 
       RowBox[{"{", 
        RowBox[{
        "0.6000000000000001`", ",", "0.6000000000000001`", ",", 
         "1.7583221639747447`*^-7"}], "}"}], ",", 
       RowBox[{"{", 
        RowBox[{
        "0.6000000000000001`", ",", "0.8`", ",", "1.6110899668208691`*^-7"}], 
        "}"}], ",", 
       RowBox[{"{", 
        RowBox[{
        "0.6000000000000001`", ",", "1.`", ",", "1.5051030766785352`*^-7"}], 
        "}"}], ",", 
       RowBox[{"{", 
        RowBox[{
        "0.6000000000000001`", ",", "1.2`", ",", "1.9530338213299118`*^-8"}], 
        "}"}], ",", 
       RowBox[{"{", 
        RowBox[{
        "0.6000000000000001`", ",", "1.4`", ",", "1.9135883666945457`*^-8"}], 
        "}"}], ",", 
       RowBox[{"{", 
        RowBox[{
        "0.6000000000000001`", ",", "1.5999999999999999`", ",", 
         "1.8806144734697617`*^-8"}], "}"}], ",", 
       RowBox[{"{", 
        RowBox[{
        "0.6000000000000001`", ",", "1.7999999999999998`", ",", 
         "1.8806144734697617`*^-8"}], "}"}], ",", 
       RowBox[{"{", 
        RowBox[{
        "0.6000000000000001`", ",", "1.9999999999999998`", ",", 
         "1.8806144734697617`*^-8"}], "}"}], ",", 
       RowBox[{"{", 
        RowBox[{
        "0.6000000000000001`", ",", "2.1999999999999997`", ",", 
         "1.8806144734697617`*^-8"}], "}"}], ",", 
       RowBox[{"{", 
        RowBox[{
        "0.6000000000000001`", ",", "2.4`", ",", "1.8806144734697617`*^-8"}], 
        "}"}], ",", 
       RowBox[{"{", 
        RowBox[{
        "0.6000000000000001`", ",", "2.6`", ",", "1.8806144734697617`*^-8"}], 
        "}"}], ",", 
       RowBox[{"{", 
        RowBox[{
        "0.6000000000000001`", ",", "2.8000000000000003`", ",", 
         "1.8806144734697617`*^-8"}], "}"}], ",", 
       RowBox[{"{", 
        RowBox[{
        "0.6000000000000001`", ",", "3.0000000000000004`", ",", 
         "1.8806144734697617`*^-8"}], "}"}], ",", 
       RowBox[{"{", 
        RowBox[{"0.8`", ",", "0", ",", "4.7427156678377127`*^-7"}], "}"}], 
       ",", 
       RowBox[{"{", 
        RowBox[{"0.8`", ",", "0.2`", ",", "2.9131648554769214`*^-7"}], "}"}], 
       ",", 
       RowBox[{"{", 
        RowBox[{"0.8`", ",", "0.4`", ",", "2.1761866285488103`*^-7"}], "}"}], 
       ",", 
       RowBox[{"{", 
        RowBox[{
        "0.8`", ",", "0.6000000000000001`", ",", "1.8594186987432987`*^-7"}], 
        "}"}], ",", 
       RowBox[{"{", 
        RowBox[{"0.8`", ",", "0.8`", ",", "1.6996031891658746`*^-7"}], "}"}], 
       ",", 
       RowBox[{"{", 
        RowBox[{"0.8`", ",", "1.`", ",", "1.5915112094360313`*^-7"}], "}"}], 
       ",", 
       RowBox[{"{", 
        RowBox[{"0.8`", ",", "1.2`", ",", "1.4847463979644557`*^-7"}], "}"}], 
       ",", 
       RowBox[{"{", 
        RowBox[{"0.8`", ",", "1.4`", ",", "3.588011907568999`*^-8"}], "}"}], 
       ",", 
       RowBox[{"{", 
        RowBox[{
        "0.8`", ",", "1.5999999999999999`", ",", "3.381463136634658`*^-8"}], 
        "}"}], ",", 
       RowBox[{"{", 
        RowBox[{
        "0.8`", ",", "1.7999999999999998`", ",", "3.381463136634658`*^-8"}], 
        "}"}], ",", 
       RowBox[{"{", 
        RowBox[{
        "0.8`", ",", "1.9999999999999998`", ",", "3.381463136634658`*^-8"}], 
        "}"}], ",", 
       RowBox[{"{", 
        RowBox[{
        "0.8`", ",", "2.1999999999999997`", ",", "3.381463136634658`*^-8"}], 
        "}"}], ",", 
       RowBox[{"{", 
        RowBox[{"0.8`", ",", "2.4`", ",", "3.381463136634658`*^-8"}], "}"}], 
       ",", 
       RowBox[{"{", 
        RowBox[{"0.8`", ",", "2.6`", ",", "3.381463136634658`*^-8"}], "}"}], 
       ",", 
       RowBox[{"{", 
        RowBox[{
        "0.8`", ",", "2.8000000000000003`", ",", "3.381463136634658`*^-8"}], 
        "}"}], ",", 
       RowBox[{"{", 
        RowBox[{
        "0.8`", ",", "3.0000000000000004`", ",", "3.381463136634658`*^-8"}], 
        "}"}], ",", 
       RowBox[{"{", 
        RowBox[{"1.`", ",", "0", ",", "5.459757100058284`*^-7"}], "}"}], ",", 
       
       RowBox[{"{", 
        RowBox[{"1.`", ",", "0.2`", ",", "3.279976205869998`*^-7"}], "}"}], 
       ",", 
       RowBox[{"{", 
        RowBox[{"1.`", ",", "0.4`", ",", "2.395095143056919`*^-7"}], "}"}], 
       ",", 
       RowBox[{"{", 
        RowBox[{
        "1.`", ",", "0.6000000000000001`", ",", "2.022176672877909`*^-7"}], 
        "}"}], ",", 
       RowBox[{"{", 
        RowBox[{"1.`", ",", "0.8`", ",", "1.8509989450756808`*^-7"}], "}"}], 
       ",", 
       RowBox[{"{", 
        RowBox[{"1.`", ",", "1.`", ",", "1.7595425616297252`*^-7"}], "}"}], 
       ",", 
       RowBox[{"{", 
        RowBox[{"1.`", ",", "1.2`", ",", "1.7001111311275571`*^-7"}], "}"}], 
       ",", 
       RowBox[{"{", 
        RowBox[{"1.`", ",", "1.4`", ",", "1.6541399685934673`*^-7"}], "}"}], 
       ",", 
       RowBox[{"{", 
        RowBox[{
        "1.`", ",", "1.5999999999999999`", ",", "1.6259211829566544`*^-7"}], 
        "}"}], ",", 
       RowBox[{"{", 
        RowBox[{
        "1.`", ",", "1.7999999999999998`", ",", "1.6259211829566544`*^-7"}], 
        "}"}], ",", 
       RowBox[{"{", 
        RowBox[{
        "1.`", ",", "1.9999999999999998`", ",", "1.6259211829566544`*^-7"}], 
        "}"}], ",", 
       RowBox[{"{", 
        RowBox[{
        "1.`", ",", "2.1999999999999997`", ",", "1.6259211829566544`*^-7"}], 
        "}"}], ",", 
       RowBox[{"{", 
        RowBox[{"1.`", ",", "2.4`", ",", "1.6259211829566544`*^-7"}], "}"}], 
       ",", 
       RowBox[{"{", 
        RowBox[{"1.`", ",", "2.6`", ",", "1.6259211829566544`*^-7"}], "}"}], 
       ",", 
       RowBox[{"{", 
        RowBox[{
        "1.`", ",", "2.8000000000000003`", ",", "1.6259211829566544`*^-7"}], 
        "}"}], ",", 
       RowBox[{"{", 
        RowBox[{
        "1.`", ",", "3.0000000000000004`", ",", "1.6259211829566544`*^-7"}], 
        "}"}], ",", 
       RowBox[{"{", 
        RowBox[{"1.2`", ",", "0", ",", "5.459757100058284`*^-7"}], "}"}], ",", 
       RowBox[{"{", 
        RowBox[{"1.2`", ",", "0.2`", ",", "3.279976205869998`*^-7"}], "}"}], 
       ",", 
       RowBox[{"{", 
        RowBox[{"1.2`", ",", "0.4`", ",", "2.395095143056919`*^-7"}], "}"}], 
       ",", 
       RowBox[{"{", 
        RowBox[{
        "1.2`", ",", "0.6000000000000001`", ",", "2.022176672877909`*^-7"}], 
        "}"}], ",", 
       RowBox[{"{", 
        RowBox[{"1.2`", ",", "0.8`", ",", "1.8509989450756808`*^-7"}], "}"}], 
       ",", 
       RowBox[{"{", 
        RowBox[{"1.2`", ",", "1.`", ",", "1.7595425616297252`*^-7"}], "}"}], 
       ",", 
       RowBox[{"{", 
        RowBox[{"1.2`", ",", "1.2`", ",", "1.7001111311275571`*^-7"}], "}"}], 
       ",", 
       RowBox[{"{", 
        RowBox[{"1.2`", ",", "1.4`", ",", "1.6541399685934673`*^-7"}], "}"}], 
       ",", 
       RowBox[{"{", 
        RowBox[{
        "1.2`", ",", "1.5999999999999999`", ",", "1.6259211829566544`*^-7"}], 
        "}"}], ",", 
       RowBox[{"{", 
        RowBox[{
        "1.2`", ",", "1.7999999999999998`", ",", "1.6259211829566544`*^-7"}], 
        "}"}], ",", 
       RowBox[{"{", 
        RowBox[{
        "1.2`", ",", "1.9999999999999998`", ",", "1.6259211829566544`*^-7"}], 
        "}"}], ",", 
       RowBox[{"{", 
        RowBox[{
        "1.2`", ",", "2.1999999999999997`", ",", "1.6259211829566544`*^-7"}], 
        "}"}], ",", 
       RowBox[{"{", 
        RowBox[{"1.2`", ",", "2.4`", ",", "1.6259211829566544`*^-7"}], "}"}], 
       ",", 
       RowBox[{"{", 
        RowBox[{"1.2`", ",", "2.6`", ",", "1.6259211829566544`*^-7"}], "}"}], 
       ",", 
       RowBox[{"{", 
        RowBox[{
        "1.2`", ",", "2.8000000000000003`", ",", "1.6259211829566544`*^-7"}], 
        "}"}], ",", 
       RowBox[{"{", 
        RowBox[{
        "1.2`", ",", "3.0000000000000004`", ",", "1.6259211829566544`*^-7"}], 
        "}"}], ",", 
       RowBox[{"{", 
        RowBox[{"1.4`", ",", "0", ",", "5.459757100058284`*^-7"}], "}"}], ",", 
       RowBox[{"{", 
        RowBox[{"1.4`", ",", "0.2`", ",", "3.279976205869998`*^-7"}], "}"}], 
       ",", 
       RowBox[{"{", 
        RowBox[{"1.4`", ",", "0.4`", ",", "2.395095143056919`*^-7"}], "}"}], 
       ",", 
       RowBox[{"{", 
        RowBox[{
        "1.4`", ",", "0.6000000000000001`", ",", "2.022176672877909`*^-7"}], 
        "}"}], ",", 
       RowBox[{"{", 
        RowBox[{"1.4`", ",", "0.8`", ",", "1.8509989450756808`*^-7"}], "}"}], 
       ",", 
       RowBox[{"{", 
        RowBox[{"1.4`", ",", "1.`", ",", "1.7595425616297252`*^-7"}], "}"}], 
       ",", 
       RowBox[{"{", 
        RowBox[{"1.4`", ",", "1.2`", ",", "1.7001111311275571`*^-7"}], "}"}], 
       ",", 
       RowBox[{"{", 
        RowBox[{"1.4`", ",", "1.4`", ",", "1.6541399685934673`*^-7"}], "}"}], 
       ",", 
       RowBox[{"{", 
        RowBox[{
        "1.4`", ",", "1.5999999999999999`", ",", "1.6259211829566544`*^-7"}], 
        "}"}], ",", 
       RowBox[{"{", 
        RowBox[{
        "1.4`", ",", "1.7999999999999998`", ",", "1.6259211829566544`*^-7"}], 
        "}"}], ",", 
       RowBox[{"{", 
        RowBox[{
        "1.4`", ",", "1.9999999999999998`", ",", "1.6259211829566544`*^-7"}], 
        "}"}], ",", 
       RowBox[{"{", 
        RowBox[{
        "1.4`", ",", "2.1999999999999997`", ",", "1.6259211829566544`*^-7"}], 
        "}"}], ",", 
       RowBox[{"{", 
        RowBox[{"1.4`", ",", "2.4`", ",", "1.6259211829566544`*^-7"}], "}"}], 
       ",", 
       RowBox[{"{", 
        RowBox[{"1.4`", ",", "2.6`", ",", "1.6259211829566544`*^-7"}], "}"}], 
       ",", 
       RowBox[{"{", 
        RowBox[{
        "1.4`", ",", "2.8000000000000003`", ",", "1.6259211829566544`*^-7"}], 
        "}"}], ",", 
       RowBox[{"{", 
        RowBox[{
        "1.4`", ",", "3.0000000000000004`", ",", "1.6259211829566544`*^-7"}], 
        "}"}], ",", 
       RowBox[{"{", 
        RowBox[{
        "1.5999999999999999`", ",", "0", ",", "5.459757100058284`*^-7"}], 
        "}"}], ",", 
       RowBox[{"{", 
        RowBox[{
        "1.5999999999999999`", ",", "0.2`", ",", "3.279976205869998`*^-7"}], 
        "}"}], ",", 
       RowBox[{"{", 
        RowBox[{
        "1.5999999999999999`", ",", "0.4`", ",", "2.395095143056919`*^-7"}], 
        "}"}], ",", 
       RowBox[{"{", 
        RowBox[{
        "1.5999999999999999`", ",", "0.6000000000000001`", ",", 
         "2.022176672877909`*^-7"}], "}"}], ",", 
       RowBox[{"{", 
        RowBox[{
        "1.5999999999999999`", ",", "0.8`", ",", "1.8509989450756808`*^-7"}], 
        "}"}], ",", 
       RowBox[{"{", 
        RowBox[{
        "1.5999999999999999`", ",", "1.`", ",", "1.7595425616297252`*^-7"}], 
        "}"}], ",", 
       RowBox[{"{", 
        RowBox[{
        "1.5999999999999999`", ",", "1.2`", ",", "1.7001111311275571`*^-7"}], 
        "}"}], ",", 
       RowBox[{"{", 
        RowBox[{
        "1.5999999999999999`", ",", "1.4`", ",", "1.6541399685934673`*^-7"}], 
        "}"}], ",", 
       RowBox[{"{", 
        RowBox[{
        "1.5999999999999999`", ",", "1.5999999999999999`", ",", 
         "1.6259211829566544`*^-7"}], "}"}], ",", 
       RowBox[{"{", 
        RowBox[{
        "1.5999999999999999`", ",", "1.7999999999999998`", ",", 
         "1.6259211829566544`*^-7"}], "}"}], ",", 
       RowBox[{"{", 
        RowBox[{
        "1.5999999999999999`", ",", "1.9999999999999998`", ",", 
         "1.6259211829566544`*^-7"}], "}"}], ",", 
       RowBox[{"{", 
        RowBox[{
        "1.5999999999999999`", ",", "2.1999999999999997`", ",", 
         "1.6259211829566544`*^-7"}], "}"}], ",", 
       RowBox[{"{", 
        RowBox[{
        "1.5999999999999999`", ",", "2.4`", ",", "1.6259211829566544`*^-7"}], 
        "}"}], ",", 
       RowBox[{"{", 
        RowBox[{
        "1.5999999999999999`", ",", "2.6`", ",", "1.6259211829566544`*^-7"}], 
        "}"}], ",", 
       RowBox[{"{", 
        RowBox[{
        "1.5999999999999999`", ",", "2.8000000000000003`", ",", 
         "1.6259211829566544`*^-7"}], "}"}], ",", 
       RowBox[{"{", 
        RowBox[{
        "1.5999999999999999`", ",", "3.0000000000000004`", ",", 
         "1.6259211829566544`*^-7"}], "}"}], ",", 
       RowBox[{"{", 
        RowBox[{
        "1.7999999999999998`", ",", "0", ",", "5.459757100058284`*^-7"}], 
        "}"}], ",", 
       RowBox[{"{", 
        RowBox[{
        "1.7999999999999998`", ",", "0.2`", ",", "3.279976205869998`*^-7"}], 
        "}"}], ",", 
       RowBox[{"{", 
        RowBox[{
        "1.7999999999999998`", ",", "0.4`", ",", "2.395095143056919`*^-7"}], 
        "}"}], ",", 
       RowBox[{"{", 
        RowBox[{
        "1.7999999999999998`", ",", "0.6000000000000001`", ",", 
         "2.022176672877909`*^-7"}], "}"}], ",", 
       RowBox[{"{", 
        RowBox[{
        "1.7999999999999998`", ",", "0.8`", ",", "1.8509989450756808`*^-7"}], 
        "}"}], ",", 
       RowBox[{"{", 
        RowBox[{
        "1.7999999999999998`", ",", "1.`", ",", "1.7595425616297252`*^-7"}], 
        "}"}], ",", 
       RowBox[{"{", 
        RowBox[{
        "1.7999999999999998`", ",", "1.2`", ",", "1.7001111311275571`*^-7"}], 
        "}"}], ",", 
       RowBox[{"{", 
        RowBox[{
        "1.7999999999999998`", ",", "1.4`", ",", "1.6541399685934673`*^-7"}], 
        "}"}], ",", 
       RowBox[{"{", 
        RowBox[{
        "1.7999999999999998`", ",", "1.5999999999999999`", ",", 
         "1.6259211829566544`*^-7"}], "}"}], ",", 
       RowBox[{"{", 
        RowBox[{
        "1.7999999999999998`", ",", "1.7999999999999998`", ",", 
         "1.6259211829566544`*^-7"}], "}"}], ",", 
       RowBox[{"{", 
        RowBox[{
        "1.7999999999999998`", ",", "1.9999999999999998`", ",", 
         "1.6259211829566544`*^-7"}], "}"}], ",", 
       RowBox[{"{", 
        RowBox[{
        "1.7999999999999998`", ",", "2.1999999999999997`", ",", 
         "1.6259211829566544`*^-7"}], "}"}], ",", 
       RowBox[{"{", 
        RowBox[{
        "1.7999999999999998`", ",", "2.4`", ",", "1.6259211829566544`*^-7"}], 
        "}"}], ",", 
       RowBox[{"{", 
        RowBox[{
        "1.7999999999999998`", ",", "2.6`", ",", "1.6259211829566544`*^-7"}], 
        "}"}], ",", 
       RowBox[{"{", 
        RowBox[{
        "1.7999999999999998`", ",", "2.8000000000000003`", ",", 
         "1.6259211829566544`*^-7"}], "}"}], ",", 
       RowBox[{"{", 
        RowBox[{
        "1.7999999999999998`", ",", "3.0000000000000004`", ",", 
         "1.6259211829566544`*^-7"}], "}"}], ",", 
       RowBox[{"{", 
        RowBox[{
        "1.9999999999999998`", ",", "0", ",", "5.459757100058284`*^-7"}], 
        "}"}], ",", 
       RowBox[{"{", 
        RowBox[{
        "1.9999999999999998`", ",", "0.2`", ",", "3.279976205869998`*^-7"}], 
        "}"}], ",", 
       RowBox[{"{", 
        RowBox[{
        "1.9999999999999998`", ",", "0.4`", ",", "2.395095143056919`*^-7"}], 
        "}"}], ",", 
       RowBox[{"{", 
        RowBox[{
        "1.9999999999999998`", ",", "0.6000000000000001`", ",", 
         "2.022176672877909`*^-7"}], "}"}], ",", 
       RowBox[{"{", 
        RowBox[{
        "1.9999999999999998`", ",", "0.8`", ",", "1.8509989450756808`*^-7"}], 
        "}"}], ",", 
       RowBox[{"{", 
        RowBox[{
        "1.9999999999999998`", ",", "1.`", ",", "1.7595425616297252`*^-7"}], 
        "}"}], ",", 
       RowBox[{"{", 
        RowBox[{
        "1.9999999999999998`", ",", "1.2`", ",", "1.7001111311275571`*^-7"}], 
        "}"}], ",", 
       RowBox[{"{", 
        RowBox[{
        "1.9999999999999998`", ",", "1.4`", ",", "1.6541399685934673`*^-7"}], 
        "}"}], ",", 
       RowBox[{"{", 
        RowBox[{
        "1.9999999999999998`", ",", "1.5999999999999999`", ",", 
         "1.6259211829566544`*^-7"}], "}"}], ",", 
       RowBox[{"{", 
        RowBox[{
        "1.9999999999999998`", ",", "1.7999999999999998`", ",", 
         "1.6259211829566544`*^-7"}], "}"}], ",", 
       RowBox[{"{", 
        RowBox[{
        "1.9999999999999998`", ",", "1.9999999999999998`", ",", 
         "1.6259211829566544`*^-7"}], "}"}], ",", 
       RowBox[{"{", 
        RowBox[{
        "1.9999999999999998`", ",", "2.1999999999999997`", ",", 
         "1.6259211829566544`*^-7"}], "}"}], ",", 
       RowBox[{"{", 
        RowBox[{
        "1.9999999999999998`", ",", "2.4`", ",", "1.6259211829566544`*^-7"}], 
        "}"}], ",", 
       RowBox[{"{", 
        RowBox[{
        "1.9999999999999998`", ",", "2.6`", ",", "1.6259211829566544`*^-7"}], 
        "}"}], ",", 
       RowBox[{"{", 
        RowBox[{
        "1.9999999999999998`", ",", "2.8000000000000003`", ",", 
         "1.6259211829566544`*^-7"}], "}"}], ",", 
       RowBox[{"{", 
        RowBox[{
        "1.9999999999999998`", ",", "3.0000000000000004`", ",", 
         "1.6259211829566544`*^-7"}], "}"}], ",", 
       RowBox[{"{", 
        RowBox[{
        "2.1999999999999997`", ",", "0", ",", "5.459757100058284`*^-7"}], 
        "}"}], ",", 
       RowBox[{"{", 
        RowBox[{
        "2.1999999999999997`", ",", "0.2`", ",", "3.279976205869998`*^-7"}], 
        "}"}], ",", 
       RowBox[{"{", 
        RowBox[{
        "2.1999999999999997`", ",", "0.4`", ",", "2.395095143056919`*^-7"}], 
        "}"}], ",", 
       RowBox[{"{", 
        RowBox[{
        "2.1999999999999997`", ",", "0.6000000000000001`", ",", 
         "2.022176672877909`*^-7"}], "}"}], ",", 
       RowBox[{"{", 
        RowBox[{
        "2.1999999999999997`", ",", "0.8`", ",", "1.8509989450756808`*^-7"}], 
        "}"}], ",", 
       RowBox[{"{", 
        RowBox[{
        "2.1999999999999997`", ",", "1.`", ",", "1.7595425616297252`*^-7"}], 
        "}"}], ",", 
       RowBox[{"{", 
        RowBox[{
        "2.1999999999999997`", ",", "1.2`", ",", "1.7001111311275571`*^-7"}], 
        "}"}], ",", 
       RowBox[{"{", 
        RowBox[{
        "2.1999999999999997`", ",", "1.4`", ",", "1.6541399685934673`*^-7"}], 
        "}"}], ",", 
       RowBox[{"{", 
        RowBox[{
        "2.1999999999999997`", ",", "1.5999999999999999`", ",", 
         "1.6259211829566544`*^-7"}], "}"}], ",", 
       RowBox[{"{", 
        RowBox[{
        "2.1999999999999997`", ",", "1.7999999999999998`", ",", 
         "1.6259211829566544`*^-7"}], "}"}], ",", 
       RowBox[{"{", 
        RowBox[{
        "2.1999999999999997`", ",", "1.9999999999999998`", ",", 
         "1.6259211829566544`*^-7"}], "}"}], ",", 
       RowBox[{"{", 
        RowBox[{
        "2.1999999999999997`", ",", "2.1999999999999997`", ",", 
         "1.6259211829566544`*^-7"}], "}"}], ",", 
       RowBox[{"{", 
        RowBox[{
        "2.1999999999999997`", ",", "2.4`", ",", "1.6259211829566544`*^-7"}], 
        "}"}], ",", 
       RowBox[{"{", 
        RowBox[{
        "2.1999999999999997`", ",", "2.6`", ",", "1.6259211829566544`*^-7"}], 
        "}"}], ",", 
       RowBox[{"{", 
        RowBox[{
        "2.1999999999999997`", ",", "2.8000000000000003`", ",", 
         "1.6259211829566544`*^-7"}], "}"}], ",", 
       RowBox[{"{", 
        RowBox[{
        "2.1999999999999997`", ",", "3.0000000000000004`", ",", 
         "1.6259211829566544`*^-7"}], "}"}], ",", 
       RowBox[{"{", 
        RowBox[{"2.4`", ",", "0", ",", "5.459757100058284`*^-7"}], "}"}], ",", 
       RowBox[{"{", 
        RowBox[{"2.4`", ",", "0.2`", ",", "3.279976205869998`*^-7"}], "}"}], 
       ",", 
       RowBox[{"{", 
        RowBox[{"2.4`", ",", "0.4`", ",", "2.395095143056919`*^-7"}], "}"}], 
       ",", 
       RowBox[{"{", 
        RowBox[{
        "2.4`", ",", "0.6000000000000001`", ",", "2.022176672877909`*^-7"}], 
        "}"}], ",", 
       RowBox[{"{", 
        RowBox[{"2.4`", ",", "0.8`", ",", "1.8509989450756808`*^-7"}], "}"}], 
       ",", 
       RowBox[{"{", 
        RowBox[{"2.4`", ",", "1.`", ",", "1.7595425616297252`*^-7"}], "}"}], 
       ",", 
       RowBox[{"{", 
        RowBox[{"2.4`", ",", "1.2`", ",", "1.7001111311275571`*^-7"}], "}"}], 
       ",", 
       RowBox[{"{", 
        RowBox[{"2.4`", ",", "1.4`", ",", "1.6541399685934673`*^-7"}], "}"}], 
       ",", 
       RowBox[{"{", 
        RowBox[{
        "2.4`", ",", "1.5999999999999999`", ",", "1.6259211829566544`*^-7"}], 
        "}"}], ",", 
       RowBox[{"{", 
        RowBox[{
        "2.4`", ",", "1.7999999999999998`", ",", "1.6259211829566544`*^-7"}], 
        "}"}], ",", 
       RowBox[{"{", 
        RowBox[{
        "2.4`", ",", "1.9999999999999998`", ",", "1.6259211829566544`*^-7"}], 
        "}"}], ",", 
       RowBox[{"{", 
        RowBox[{
        "2.4`", ",", "2.1999999999999997`", ",", "1.6259211829566544`*^-7"}], 
        "}"}], ",", 
       RowBox[{"{", 
        RowBox[{"2.4`", ",", "2.4`", ",", "1.6259211829566544`*^-7"}], "}"}], 
       ",", 
       RowBox[{"{", 
        RowBox[{"2.4`", ",", "2.6`", ",", "1.6259211829566544`*^-7"}], "}"}], 
       ",", 
       RowBox[{"{", 
        RowBox[{
        "2.4`", ",", "2.8000000000000003`", ",", "1.6259211829566544`*^-7"}], 
        "}"}], ",", 
       RowBox[{"{", 
        RowBox[{
        "2.4`", ",", "3.0000000000000004`", ",", "1.6259211829566544`*^-7"}], 
        "}"}], ",", 
       RowBox[{"{", 
        RowBox[{"2.6`", ",", "0", ",", "5.459757100058284`*^-7"}], "}"}], ",", 
       RowBox[{"{", 
        RowBox[{"2.6`", ",", "0.2`", ",", "3.279976205869998`*^-7"}], "}"}], 
       ",", 
       RowBox[{"{", 
        RowBox[{"2.6`", ",", "0.4`", ",", "2.395095143056919`*^-7"}], "}"}], 
       ",", 
       RowBox[{"{", 
        RowBox[{
        "2.6`", ",", "0.6000000000000001`", ",", "2.022176672877909`*^-7"}], 
        "}"}], ",", 
       RowBox[{"{", 
        RowBox[{"2.6`", ",", "0.8`", ",", "1.8509989450756808`*^-7"}], "}"}], 
       ",", 
       RowBox[{"{", 
        RowBox[{"2.6`", ",", "1.`", ",", "1.7595425616297252`*^-7"}], "}"}], 
       ",", 
       RowBox[{"{", 
        RowBox[{"2.6`", ",", "1.2`", ",", "1.7001111311275571`*^-7"}], "}"}], 
       ",", 
       RowBox[{"{", 
        RowBox[{"2.6`", ",", "1.4`", ",", "1.6541399685934673`*^-7"}], "}"}], 
       ",", 
       RowBox[{"{", 
        RowBox[{
        "2.6`", ",", "1.5999999999999999`", ",", "1.6259211829566544`*^-7"}], 
        "}"}], ",", 
       RowBox[{"{", 
        RowBox[{
        "2.6`", ",", "1.7999999999999998`", ",", "1.6259211829566544`*^-7"}], 
        "}"}], ",", 
       RowBox[{"{", 
        RowBox[{
        "2.6`", ",", "1.9999999999999998`", ",", "1.6259211829566544`*^-7"}], 
        "}"}], ",", 
       RowBox[{"{", 
        RowBox[{
        "2.6`", ",", "2.1999999999999997`", ",", "1.6259211829566544`*^-7"}], 
        "}"}], ",", 
       RowBox[{"{", 
        RowBox[{"2.6`", ",", "2.4`", ",", "1.6259211829566544`*^-7"}], "}"}], 
       ",", 
       RowBox[{"{", 
        RowBox[{"2.6`", ",", "2.6`", ",", "1.6259211829566544`*^-7"}], "}"}], 
       ",", 
       RowBox[{"{", 
        RowBox[{
        "2.6`", ",", "2.8000000000000003`", ",", "1.6259211829566544`*^-7"}], 
        "}"}], ",", 
       RowBox[{"{", 
        RowBox[{
        "2.6`", ",", "3.0000000000000004`", ",", "1.6259211829566544`*^-7"}], 
        "}"}], ",", 
       RowBox[{"{", 
        RowBox[{
        "2.8000000000000003`", ",", "0", ",", "5.459757100058284`*^-7"}], 
        "}"}], ",", 
       RowBox[{"{", 
        RowBox[{
        "2.8000000000000003`", ",", "0.2`", ",", "3.279976205869998`*^-7"}], 
        "}"}], ",", 
       RowBox[{"{", 
        RowBox[{
        "2.8000000000000003`", ",", "0.4`", ",", "2.395095143056919`*^-7"}], 
        "}"}], ",", 
       RowBox[{"{", 
        RowBox[{
        "2.8000000000000003`", ",", "0.6000000000000001`", ",", 
         "2.022176672877909`*^-7"}], "}"}], ",", 
       RowBox[{"{", 
        RowBox[{
        "2.8000000000000003`", ",", "0.8`", ",", "1.8509989450756808`*^-7"}], 
        "}"}], ",", 
       RowBox[{"{", 
        RowBox[{
        "2.8000000000000003`", ",", "1.`", ",", "1.7595425616297252`*^-7"}], 
        "}"}], ",", 
       RowBox[{"{", 
        RowBox[{
        "2.8000000000000003`", ",", "1.2`", ",", "1.7001111311275571`*^-7"}], 
        "}"}], ",", 
       RowBox[{"{", 
        RowBox[{
        "2.8000000000000003`", ",", "1.4`", ",", "1.6541399685934673`*^-7"}], 
        "}"}], ",", 
       RowBox[{"{", 
        RowBox[{
        "2.8000000000000003`", ",", "1.5999999999999999`", ",", 
         "1.6259211829566544`*^-7"}], "}"}], ",", 
       RowBox[{"{", 
        RowBox[{
        "2.8000000000000003`", ",", "1.7999999999999998`", ",", 
         "1.6259211829566544`*^-7"}], "}"}], ",", 
       RowBox[{"{", 
        RowBox[{
        "2.8000000000000003`", ",", "1.9999999999999998`", ",", 
         "1.6259211829566544`*^-7"}], "}"}], ",", 
       RowBox[{"{", 
        RowBox[{
        "2.8000000000000003`", ",", "2.1999999999999997`", ",", 
         "1.6259211829566544`*^-7"}], "}"}], ",", 
       RowBox[{"{", 
        RowBox[{
        "2.8000000000000003`", ",", "2.4`", ",", "1.6259211829566544`*^-7"}], 
        "}"}], ",", 
       RowBox[{"{", 
        RowBox[{
        "2.8000000000000003`", ",", "2.6`", ",", "1.6259211829566544`*^-7"}], 
        "}"}], ",", 
       RowBox[{"{", 
        RowBox[{
        "2.8000000000000003`", ",", "2.8000000000000003`", ",", 
         "1.6259211829566544`*^-7"}], "}"}], ",", 
       RowBox[{"{", 
        RowBox[{
        "2.8000000000000003`", ",", "3.0000000000000004`", ",", 
         "1.6259211829566544`*^-7"}], "}"}], ",", 
       RowBox[{"{", 
        RowBox[{
        "3.0000000000000004`", ",", "0", ",", "5.459757100058284`*^-7"}], 
        "}"}], ",", 
       RowBox[{"{", 
        RowBox[{
        "3.0000000000000004`", ",", "0.2`", ",", "3.279976205869998`*^-7"}], 
        "}"}], ",", 
       RowBox[{"{", 
        RowBox[{
        "3.0000000000000004`", ",", "0.4`", ",", "2.395095143056919`*^-7"}], 
        "}"}], ",", 
       RowBox[{"{", 
        RowBox[{
        "3.0000000000000004`", ",", "0.6000000000000001`", ",", 
         "2.022176672877909`*^-7"}], "}"}], ",", 
       RowBox[{"{", 
        RowBox[{
        "3.0000000000000004`", ",", "0.8`", ",", "1.8509989450756808`*^-7"}], 
        "}"}], ",", 
       RowBox[{"{", 
        RowBox[{
        "3.0000000000000004`", ",", "1.`", ",", "1.7595425616297252`*^-7"}], 
        "}"}], ",", 
       RowBox[{"{", 
        RowBox[{
        "3.0000000000000004`", ",", "1.2`", ",", "1.7001111311275571`*^-7"}], 
        "}"}], ",", 
       RowBox[{"{", 
        RowBox[{
        "3.0000000000000004`", ",", "1.4`", ",", "1.6541399685934673`*^-7"}], 
        "}"}], ",", 
       RowBox[{"{", 
        RowBox[{
        "3.0000000000000004`", ",", "1.5999999999999999`", ",", 
         "1.6259211829566544`*^-7"}], "}"}], ",", 
       RowBox[{"{", 
        RowBox[{
        "3.0000000000000004`", ",", "1.7999999999999998`", ",", 
         "1.6259211829566544`*^-7"}], "}"}], ",", 
       RowBox[{"{", 
        RowBox[{
        "3.0000000000000004`", ",", "1.9999999999999998`", ",", 
         "1.6259211829566544`*^-7"}], "}"}], ",", 
       RowBox[{"{", 
        RowBox[{
        "3.0000000000000004`", ",", "2.1999999999999997`", ",", 
         "1.6259211829566544`*^-7"}], "}"}], ",", 
       RowBox[{"{", 
        RowBox[{
        "3.0000000000000004`", ",", "2.4`", ",", "1.6259211829566544`*^-7"}], 
        "}"}], ",", 
       RowBox[{"{", 
        RowBox[{
        "3.0000000000000004`", ",", "2.6`", ",", "1.6259211829566544`*^-7"}], 
        "}"}], ",", 
       RowBox[{"{", 
        RowBox[{
        "3.0000000000000004`", ",", "2.8000000000000003`", ",", 
         "1.6259211829566544`*^-7"}], "}"}], ",", 
       RowBox[{"{", 
        RowBox[{
        "3.0000000000000004`", ",", "3.0000000000000004`", ",", 
         "1.6259211829566544`*^-7"}], "}"}]}], "}"}]}], ";"}], " ", "\n", 
   "\[IndentingNewLine]", "\[IndentingNewLine]", "\[IndentingNewLine]", 
   RowBox[{
    RowBox[{"RewardPr025", "=", 
     RowBox[{"{", 
      RowBox[{
       RowBox[{"{", 
        RowBox[{"0", ",", "0", ",", "1.`"}], "}"}], ",", 
       RowBox[{"{", 
        RowBox[{"0", ",", "0.2`", ",", "1.`"}], "}"}], ",", 
       RowBox[{"{", 
        RowBox[{"0", ",", "0.4`", ",", "1.`"}], "}"}], ",", 
       RowBox[{"{", 
        RowBox[{"0", ",", "0.6000000000000001`", ",", "1.`"}], "}"}], ",", 
       RowBox[{"{", 
        RowBox[{"0", ",", "0.8`", ",", "1.`"}], "}"}], ",", 
       RowBox[{"{", 
        RowBox[{"0", ",", "1.`", ",", "0.9999999999999996`"}], "}"}], ",", 
       RowBox[{"{", 
        RowBox[{"0", ",", "1.2`", ",", "0.9999999999999738`"}], "}"}], ",", 
       RowBox[{"{", 
        RowBox[{"0", ",", "1.4`", ",", "0.9999999999985805`"}], "}"}], ",", 
       RowBox[{"{", 
        RowBox[{"0", ",", "1.5999999999999999`", ",", "0.9999999999593445`"}],
         "}"}], ",", 
       RowBox[{"{", 
        RowBox[{"0", ",", "1.7999999999999998`", ",", "0.9999999994131996`"}],
         "}"}], ",", 
       RowBox[{"{", 
        RowBox[{"0", ",", "1.9999999999999998`", ",", "0.9999999951174896`"}],
         "}"}], ",", 
       RowBox[{"{", 
        RowBox[{"0", ",", "2.1999999999999997`", ",", "0.9999999728456402`"}],
         "}"}], ",", 
       RowBox[{"{", 
        RowBox[{"0", ",", "2.4`", ",", "0.9999998878571889`"}], "}"}], ",", 
       RowBox[{"{", 
        RowBox[{"0", ",", "2.6`", ",", "0.999999630477459`"}], "}"}], ",", 
       RowBox[{"{", 
        RowBox[{"0", ",", "2.8000000000000003`", ",", "0.9999989782453932`"}],
         "}"}], ",", 
       RowBox[{"{", 
        RowBox[{"0", ",", "3.0000000000000004`", ",", "0.9999975412919645`"}],
         "}"}], ",", 
       RowBox[{"{", 
        RowBox[{"0.2`", ",", "0", ",", "1.`"}], "}"}], ",", 
       RowBox[{"{", 
        RowBox[{"0.2`", ",", "0.2`", ",", "1.`"}], "}"}], ",", 
       RowBox[{"{", 
        RowBox[{"0.2`", ",", "0.4`", ",", "1.`"}], "}"}], ",", 
       RowBox[{"{", 
        RowBox[{"0.2`", ",", "0.6000000000000001`", ",", "1.`"}], "}"}], ",", 
       
       RowBox[{"{", 
        RowBox[{"0.2`", ",", "0.8`", ",", "1.`"}], "}"}], ",", 
       RowBox[{"{", 
        RowBox[{"0.2`", ",", "1.`", ",", "1.`"}], "}"}], ",", 
       RowBox[{"{", 
        RowBox[{"0.2`", ",", "1.2`", ",", "0.9999999999999996`"}], "}"}], ",", 
       RowBox[{"{", 
        RowBox[{"0.2`", ",", "1.4`", ",", "0.9999999999999745`"}], "}"}], ",", 
       RowBox[{"{", 
        RowBox[{
        "0.2`", ",", "1.5999999999999999`", ",", "0.9999999999986182`"}], 
        "}"}], ",", 
       RowBox[{"{", 
        RowBox[{
        "0.2`", ",", "1.7999999999999998`", ",", "0.9999999999603459`"}], 
        "}"}], ",", 
       RowBox[{"{", 
        RowBox[{
        "0.2`", ",", "1.9999999999999998`", ",", "0.9999999994258946`"}], 
        "}"}], ",", 
       RowBox[{"{", 
        RowBox[{
        "0.2`", ",", "2.1999999999999997`", ",", "0.9999999952093017`"}], 
        "}"}], ",", 
       RowBox[{"{", 
        RowBox[{"0.2`", ",", "2.4`", ",", "0.9999999732908151`"}], "}"}], ",", 
       RowBox[{"{", 
        RowBox[{"0.2`", ",", "2.6`", ",", "0.9999998894666136`"}], "}"}], ",", 
       RowBox[{"{", 
        RowBox[{
        "0.2`", ",", "2.8000000000000003`", ",", "0.9999996351369936`"}], 
        "}"}], ",", 
       RowBox[{"{", 
        RowBox[{
        "0.2`", ",", "3.0000000000000004`", ",", "0.9999989896021576`"}], 
        "}"}], ",", 
       RowBox[{"{", 
        RowBox[{"0.4`", ",", "0", ",", "1.`"}], "}"}], ",", 
       RowBox[{"{", 
        RowBox[{"0.4`", ",", "0.2`", ",", "1.`"}], "}"}], ",", 
       RowBox[{"{", 
        RowBox[{"0.4`", ",", "0.4`", ",", "1.`"}], "}"}], ",", 
       RowBox[{"{", 
        RowBox[{"0.4`", ",", "0.6000000000000001`", ",", "1.`"}], "}"}], ",", 
       
       RowBox[{"{", 
        RowBox[{"0.4`", ",", "0.8`", ",", "1.`"}], "}"}], ",", 
       RowBox[{"{", 
        RowBox[{"0.4`", ",", "1.`", ",", "1.`"}], "}"}], ",", 
       RowBox[{"{", 
        RowBox[{"0.4`", ",", "1.2`", ",", "1.`"}], "}"}], ",", 
       RowBox[{"{", 
        RowBox[{"0.4`", ",", "1.4`", ",", "0.9999999999999996`"}], "}"}], ",", 
       RowBox[{"{", 
        RowBox[{
        "0.4`", ",", "1.5999999999999999`", ",", "0.9999999999999751`"}], 
        "}"}], ",", 
       RowBox[{"{", 
        RowBox[{
        "0.4`", ",", "1.7999999999999998`", ",", "0.9999999999986453`"}], 
        "}"}], ",", 
       RowBox[{"{", 
        RowBox[{
        "0.4`", ",", "1.9999999999999998`", ",", "0.9999999999610771`"}], 
        "}"}], ",", 
       RowBox[{"{", 
        RowBox[{
        "0.4`", ",", "2.1999999999999997`", ",", "0.9999999994352877`"}], 
        "}"}], ",", 
       RowBox[{"{", 
        RowBox[{"0.4`", ",", "2.4`", ",", "0.9999999952780476`"}], "}"}], ",", 
       RowBox[{"{", 
        RowBox[{"0.4`", ",", "2.6`", ",", "0.9999999736276062`"}], "}"}], ",", 
       RowBox[{"{", 
        RowBox[{
        "0.4`", ",", "2.8000000000000003`", ",", "0.999999890695189`"}], 
        "}"}], ",", 
       RowBox[{"{", 
        RowBox[{
        "0.4`", ",", "3.0000000000000004`", ",", "0.9999996387219499`"}], 
        "}"}], ",", 
       RowBox[{"{", 
        RowBox[{"0.6000000000000001`", ",", "0", ",", "1.`"}], "}"}], ",", 
       RowBox[{"{", 
        RowBox[{"0.6000000000000001`", ",", "0.2`", ",", "1.`"}], "}"}], ",", 
       
       RowBox[{"{", 
        RowBox[{"0.6000000000000001`", ",", "0.4`", ",", "1.`"}], "}"}], ",", 
       
       RowBox[{"{", 
        RowBox[{
        "0.6000000000000001`", ",", "0.6000000000000001`", ",", "1.`"}], 
        "}"}], ",", 
       RowBox[{"{", 
        RowBox[{"0.6000000000000001`", ",", "0.8`", ",", "1.`"}], "}"}], ",", 
       
       RowBox[{"{", 
        RowBox[{"0.6000000000000001`", ",", "1.`", ",", "1.`"}], "}"}], ",", 
       RowBox[{"{", 
        RowBox[{"0.6000000000000001`", ",", "1.2`", ",", "1.`"}], "}"}], ",", 
       
       RowBox[{"{", 
        RowBox[{"0.6000000000000001`", ",", "1.4`", ",", "1.`"}], "}"}], ",", 
       
       RowBox[{"{", 
        RowBox[{
        "0.6000000000000001`", ",", "1.5999999999999999`", ",", 
         "0.9999999999999996`"}], "}"}], ",", 
       RowBox[{"{", 
        RowBox[{
        "0.6000000000000001`", ",", "1.7999999999999998`", ",", 
         "0.9999999999999751`"}], "}"}], ",", 
       RowBox[{"{", 
        RowBox[{
        "0.6000000000000001`", ",", "1.9999999999999998`", ",", 
         "0.9999999999986653`"}], "}"}], ",", 
       RowBox[{"{", 
        RowBox[{
        "0.6000000000000001`", ",", "2.1999999999999997`", ",", 
         "0.9999999999616254`"}], "}"}], ",", 
       RowBox[{"{", 
        RowBox[{
        "0.6000000000000001`", ",", "2.4`", ",", "0.9999999994423947`"}], 
        "}"}], ",", 
       RowBox[{"{", 
        RowBox[{
        "0.6000000000000001`", ",", "2.6`", ",", "0.9999999953305261`"}], 
        "}"}], ",", 
       RowBox[{"{", 
        RowBox[{
        "0.6000000000000001`", ",", "2.8000000000000003`", ",", 
         "0.9999999738867267`"}], "}"}], ",", 
       RowBox[{"{", 
        RowBox[{
        "0.6000000000000001`", ",", "3.0000000000000004`", ",", 
         "0.9999998916469666`"}], "}"}], ",", 
       RowBox[{"{", 
        RowBox[{"0.8`", ",", "0", ",", "1.`"}], "}"}], ",", 
       RowBox[{"{", 
        RowBox[{"0.8`", ",", "0.2`", ",", "1.`"}], "}"}], ",", 
       RowBox[{"{", 
        RowBox[{"0.8`", ",", "0.4`", ",", "1.`"}], "}"}], ",", 
       RowBox[{"{", 
        RowBox[{"0.8`", ",", "0.6000000000000001`", ",", "1.`"}], "}"}], ",", 
       
       RowBox[{"{", 
        RowBox[{"0.8`", ",", "0.8`", ",", "1.`"}], "}"}], ",", 
       RowBox[{"{", 
        RowBox[{"0.8`", ",", "1.`", ",", "1.`"}], "}"}], ",", 
       RowBox[{"{", 
        RowBox[{"0.8`", ",", "1.2`", ",", "1.`"}], "}"}], ",", 
       RowBox[{"{", 
        RowBox[{"0.8`", ",", "1.4`", ",", "1.`"}], "}"}], ",", 
       RowBox[{"{", 
        RowBox[{"0.8`", ",", "1.5999999999999999`", ",", "1.`"}], "}"}], ",", 
       
       RowBox[{"{", 
        RowBox[{
        "0.8`", ",", "1.7999999999999998`", ",", "0.9999999999999998`"}], 
        "}"}], ",", 
       RowBox[{"{", 
        RowBox[{
        "0.8`", ",", "1.9999999999999998`", ",", "0.9999999999999756`"}], 
        "}"}], ",", 
       RowBox[{"{", 
        RowBox[{
        "0.8`", ",", "2.1999999999999997`", ",", "0.9999999999986806`"}], 
        "}"}], ",", 
       RowBox[{"{", 
        RowBox[{"0.8`", ",", "2.4`", ",", "0.9999999999620437`"}], "}"}], ",", 
       RowBox[{"{", 
        RowBox[{"0.8`", ",", "2.6`", ",", "0.9999999994478628`"}], "}"}], ",", 
       RowBox[{"{", 
        RowBox[{
        "0.8`", ",", "2.8000000000000003`", ",", "0.9999999953711809`"}], 
        "}"}], ",", 
       RowBox[{"{", 
        RowBox[{
        "0.8`", ",", "3.0000000000000004`", ",", "0.9999999740886891`"}], 
        "}"}], ",", 
       RowBox[{"{", 
        RowBox[{"1.`", ",", "0", ",", "1.`"}], "}"}], ",", 
       RowBox[{"{", 
        RowBox[{"1.`", ",", "0.2`", ",", "1.`"}], "}"}], ",", 
       RowBox[{"{", 
        RowBox[{"1.`", ",", "0.4`", ",", "1.`"}], "}"}], ",", 
       RowBox[{"{", 
        RowBox[{"1.`", ",", "0.6000000000000001`", ",", "1.`"}], "}"}], ",", 
       RowBox[{"{", 
        RowBox[{"1.`", ",", "0.8`", ",", "1.`"}], "}"}], ",", 
       RowBox[{"{", 
        RowBox[{"1.`", ",", "1.`", ",", "1.`"}], "}"}], ",", 
       RowBox[{"{", 
        RowBox[{"1.`", ",", "1.2`", ",", "1.`"}], "}"}], ",", 
       RowBox[{"{", 
        RowBox[{"1.`", ",", "1.4`", ",", "1.`"}], "}"}], ",", 
       RowBox[{"{", 
        RowBox[{"1.`", ",", "1.5999999999999999`", ",", "1.`"}], "}"}], ",", 
       RowBox[{"{", 
        RowBox[{"1.`", ",", "1.7999999999999998`", ",", "1.`"}], "}"}], ",", 
       RowBox[{"{", 
        RowBox[{
        "1.`", ",", "1.9999999999999998`", ",", "0.9999999999999998`"}], 
        "}"}], ",", 
       RowBox[{"{", 
        RowBox[{
        "1.`", ",", "2.1999999999999997`", ",", "0.9999999999999758`"}], 
        "}"}], ",", 
       RowBox[{"{", 
        RowBox[{"1.`", ",", "2.4`", ",", "0.9999999999986924`"}], "}"}], ",", 
       
       RowBox[{"{", 
        RowBox[{"1.`", ",", "2.6`", ",", "0.9999999999623681`"}], "}"}], ",", 
       
       RowBox[{"{", 
        RowBox[{
        "1.`", ",", "2.8000000000000003`", ",", "0.9999999994521247`"}], 
        "}"}], ",", 
       RowBox[{"{", 
        RowBox[{
        "1.`", ",", "3.0000000000000004`", ",", "0.9999999954030383`"}], 
        "}"}], ",", 
       RowBox[{"{", 
        RowBox[{"1.2`", ",", "0", ",", "1.`"}], "}"}], ",", 
       RowBox[{"{", 
        RowBox[{"1.2`", ",", "0.2`", ",", "1.`"}], "}"}], ",", 
       RowBox[{"{", 
        RowBox[{"1.2`", ",", "0.4`", ",", "1.`"}], "}"}], ",", 
       RowBox[{"{", 
        RowBox[{"1.2`", ",", "0.6000000000000001`", ",", "1.`"}], "}"}], ",", 
       
       RowBox[{"{", 
        RowBox[{"1.2`", ",", "0.8`", ",", "1.`"}], "}"}], ",", 
       RowBox[{"{", 
        RowBox[{"1.2`", ",", "1.`", ",", "1.`"}], "}"}], ",", 
       RowBox[{"{", 
        RowBox[{"1.2`", ",", "1.2`", ",", "1.`"}], "}"}], ",", 
       RowBox[{"{", 
        RowBox[{"1.2`", ",", "1.4`", ",", "1.`"}], "}"}], ",", 
       RowBox[{"{", 
        RowBox[{"1.2`", ",", "1.5999999999999999`", ",", "1.`"}], "}"}], ",", 
       
       RowBox[{"{", 
        RowBox[{"1.2`", ",", "1.7999999999999998`", ",", "1.`"}], "}"}], ",", 
       
       RowBox[{"{", 
        RowBox[{"1.2`", ",", "1.9999999999999998`", ",", "1.`"}], "}"}], ",", 
       
       RowBox[{"{", 
        RowBox[{
        "1.2`", ",", "2.1999999999999997`", ",", "0.9999999999999998`"}], 
        "}"}], ",", 
       RowBox[{"{", 
        RowBox[{"1.2`", ",", "2.4`", ",", "0.999999999999976`"}], "}"}], ",", 
       
       RowBox[{"{", 
        RowBox[{"1.2`", ",", "2.6`", ",", "0.9999999999987015`"}], "}"}], ",", 
       RowBox[{"{", 
        RowBox[{
        "1.2`", ",", "2.8000000000000003`", ",", "0.9999999999626221`"}], 
        "}"}], ",", 
       RowBox[{"{", 
        RowBox[{
        "1.2`", ",", "3.0000000000000004`", ",", "0.9999999994554805`"}], 
        "}"}], ",", 
       RowBox[{"{", 
        RowBox[{"1.4`", ",", "0", ",", "1.`"}], "}"}], ",", 
       RowBox[{"{", 
        RowBox[{"1.4`", ",", "0.2`", ",", "1.`"}], "}"}], ",", 
       RowBox[{"{", 
        RowBox[{"1.4`", ",", "0.4`", ",", "1.`"}], "}"}], ",", 
       RowBox[{"{", 
        RowBox[{"1.4`", ",", "0.6000000000000001`", ",", "1.`"}], "}"}], ",", 
       
       RowBox[{"{", 
        RowBox[{"1.4`", ",", "0.8`", ",", "1.`"}], "}"}], ",", 
       RowBox[{"{", 
        RowBox[{"1.4`", ",", "1.`", ",", "1.`"}], "}"}], ",", 
       RowBox[{"{", 
        RowBox[{"1.4`", ",", "1.2`", ",", "1.`"}], "}"}], ",", 
       RowBox[{"{", 
        RowBox[{"1.4`", ",", "1.4`", ",", "1.`"}], "}"}], ",", 
       RowBox[{"{", 
        RowBox[{"1.4`", ",", "1.5999999999999999`", ",", "1.`"}], "}"}], ",", 
       
       RowBox[{"{", 
        RowBox[{"1.4`", ",", "1.7999999999999998`", ",", "1.`"}], "}"}], ",", 
       
       RowBox[{"{", 
        RowBox[{"1.4`", ",", "1.9999999999999998`", ",", "1.`"}], "}"}], ",", 
       
       RowBox[{"{", 
        RowBox[{"1.4`", ",", "2.1999999999999997`", ",", "1.`"}], "}"}], ",", 
       
       RowBox[{"{", 
        RowBox[{"1.4`", ",", "2.4`", ",", "0.9999999999999998`"}], "}"}], ",", 
       RowBox[{"{", 
        RowBox[{"1.4`", ",", "2.6`", ",", "0.9999999999999762`"}], "}"}], ",", 
       RowBox[{"{", 
        RowBox[{
        "1.4`", ",", "2.8000000000000003`", ",", "0.9999999999987088`"}], 
        "}"}], ",", 
       RowBox[{"{", 
        RowBox[{
        "1.4`", ",", "3.0000000000000004`", ",", "0.9999999999628233`"}], 
        "}"}], ",", 
       RowBox[{"{", 
        RowBox[{"1.5999999999999999`", ",", "0", ",", "1.`"}], "}"}], ",", 
       RowBox[{"{", 
        RowBox[{"1.5999999999999999`", ",", "0.2`", ",", "1.`"}], "}"}], ",", 
       
       RowBox[{"{", 
        RowBox[{"1.5999999999999999`", ",", "0.4`", ",", "1.`"}], "}"}], ",", 
       
       RowBox[{"{", 
        RowBox[{
        "1.5999999999999999`", ",", "0.6000000000000001`", ",", "1.`"}], 
        "}"}], ",", 
       RowBox[{"{", 
        RowBox[{"1.5999999999999999`", ",", "0.8`", ",", "1.`"}], "}"}], ",", 
       
       RowBox[{"{", 
        RowBox[{"1.5999999999999999`", ",", "1.`", ",", "1.`"}], "}"}], ",", 
       RowBox[{"{", 
        RowBox[{"1.5999999999999999`", ",", "1.2`", ",", "1.`"}], "}"}], ",", 
       
       RowBox[{"{", 
        RowBox[{"1.5999999999999999`", ",", "1.4`", ",", "1.`"}], "}"}], ",", 
       
       RowBox[{"{", 
        RowBox[{
        "1.5999999999999999`", ",", "1.5999999999999999`", ",", "1.`"}], 
        "}"}], ",", 
       RowBox[{"{", 
        RowBox[{
        "1.5999999999999999`", ",", "1.7999999999999998`", ",", "1.`"}], 
        "}"}], ",", 
       RowBox[{"{", 
        RowBox[{
        "1.5999999999999999`", ",", "1.9999999999999998`", ",", "1.`"}], 
        "}"}], ",", 
       RowBox[{"{", 
        RowBox[{
        "1.5999999999999999`", ",", "2.1999999999999997`", ",", "1.`"}], 
        "}"}], ",", 
       RowBox[{"{", 
        RowBox[{"1.5999999999999999`", ",", "2.4`", ",", "1.`"}], "}"}], ",", 
       
       RowBox[{"{", 
        RowBox[{
        "1.5999999999999999`", ",", "2.6`", ",", "0.9999999999999998`"}], 
        "}"}], ",", 
       RowBox[{"{", 
        RowBox[{
        "1.5999999999999999`", ",", "2.8000000000000003`", ",", 
         "0.9999999999999762`"}], "}"}], ",", 
       RowBox[{"{", 
        RowBox[{
        "1.5999999999999999`", ",", "3.0000000000000004`", ",", 
         "0.9999999999987146`"}], "}"}], ",", 
       RowBox[{"{", 
        RowBox[{"1.7999999999999998`", ",", "0", ",", "1.`"}], "}"}], ",", 
       RowBox[{"{", 
        RowBox[{"1.7999999999999998`", ",", "0.2`", ",", "1.`"}], "}"}], ",", 
       
       RowBox[{"{", 
        RowBox[{"1.7999999999999998`", ",", "0.4`", ",", "1.`"}], "}"}], ",", 
       
       RowBox[{"{", 
        RowBox[{
        "1.7999999999999998`", ",", "0.6000000000000001`", ",", "1.`"}], 
        "}"}], ",", 
       RowBox[{"{", 
        RowBox[{"1.7999999999999998`", ",", "0.8`", ",", "1.`"}], "}"}], ",", 
       
       RowBox[{"{", 
        RowBox[{"1.7999999999999998`", ",", "1.`", ",", "1.`"}], "}"}], ",", 
       RowBox[{"{", 
        RowBox[{"1.7999999999999998`", ",", "1.2`", ",", "1.`"}], "}"}], ",", 
       
       RowBox[{"{", 
        RowBox[{"1.7999999999999998`", ",", "1.4`", ",", "1.`"}], "}"}], ",", 
       
       RowBox[{"{", 
        RowBox[{
        "1.7999999999999998`", ",", "1.5999999999999999`", ",", "1.`"}], 
        "}"}], ",", 
       RowBox[{"{", 
        RowBox[{
        "1.7999999999999998`", ",", "1.7999999999999998`", ",", "1.`"}], 
        "}"}], ",", 
       RowBox[{"{", 
        RowBox[{
        "1.7999999999999998`", ",", "1.9999999999999998`", ",", "1.`"}], 
        "}"}], ",", 
       RowBox[{"{", 
        RowBox[{
        "1.7999999999999998`", ",", "2.1999999999999997`", ",", "1.`"}], 
        "}"}], ",", 
       RowBox[{"{", 
        RowBox[{"1.7999999999999998`", ",", "2.4`", ",", "1.`"}], "}"}], ",", 
       
       RowBox[{"{", 
        RowBox[{"1.7999999999999998`", ",", "2.6`", ",", "1.`"}], "}"}], ",", 
       
       RowBox[{"{", 
        RowBox[{
        "1.7999999999999998`", ",", "2.8000000000000003`", ",", 
         "0.9999999999999998`"}], "}"}], ",", 
       RowBox[{"{", 
        RowBox[{
        "1.7999999999999998`", ",", "3.0000000000000004`", ",", 
         "0.9999999999999765`"}], "}"}], ",", 
       RowBox[{"{", 
        RowBox[{"1.9999999999999998`", ",", "0", ",", "1.`"}], "}"}], ",", 
       RowBox[{"{", 
        RowBox[{"1.9999999999999998`", ",", "0.2`", ",", "1.`"}], "}"}], ",", 
       
       RowBox[{"{", 
        RowBox[{"1.9999999999999998`", ",", "0.4`", ",", "1.`"}], "}"}], ",", 
       
       RowBox[{"{", 
        RowBox[{
        "1.9999999999999998`", ",", "0.6000000000000001`", ",", "1.`"}], 
        "}"}], ",", 
       RowBox[{"{", 
        RowBox[{"1.9999999999999998`", ",", "0.8`", ",", "1.`"}], "}"}], ",", 
       
       RowBox[{"{", 
        RowBox[{"1.9999999999999998`", ",", "1.`", ",", "1.`"}], "}"}], ",", 
       RowBox[{"{", 
        RowBox[{"1.9999999999999998`", ",", "1.2`", ",", "1.`"}], "}"}], ",", 
       
       RowBox[{"{", 
        RowBox[{"1.9999999999999998`", ",", "1.4`", ",", "1.`"}], "}"}], ",", 
       
       RowBox[{"{", 
        RowBox[{
        "1.9999999999999998`", ",", "1.5999999999999999`", ",", "1.`"}], 
        "}"}], ",", 
       RowBox[{"{", 
        RowBox[{
        "1.9999999999999998`", ",", "1.7999999999999998`", ",", "1.`"}], 
        "}"}], ",", 
       RowBox[{"{", 
        RowBox[{
        "1.9999999999999998`", ",", "1.9999999999999998`", ",", "1.`"}], 
        "}"}], ",", 
       RowBox[{"{", 
        RowBox[{
        "1.9999999999999998`", ",", "2.1999999999999997`", ",", "1.`"}], 
        "}"}], ",", 
       RowBox[{"{", 
        RowBox[{"1.9999999999999998`", ",", "2.4`", ",", "1.`"}], "}"}], ",", 
       
       RowBox[{"{", 
        RowBox[{"1.9999999999999998`", ",", "2.6`", ",", "1.`"}], "}"}], ",", 
       
       RowBox[{"{", 
        RowBox[{
        "1.9999999999999998`", ",", "2.8000000000000003`", ",", "1.`"}], 
        "}"}], ",", 
       RowBox[{"{", 
        RowBox[{
        "1.9999999999999998`", ",", "3.0000000000000004`", ",", 
         "0.9999999999999998`"}], "}"}], ",", 
       RowBox[{"{", 
        RowBox[{"2.1999999999999997`", ",", "0", ",", "1.`"}], "}"}], ",", 
       RowBox[{"{", 
        RowBox[{"2.1999999999999997`", ",", "0.2`", ",", "1.`"}], "}"}], ",", 
       
       RowBox[{"{", 
        RowBox[{"2.1999999999999997`", ",", "0.4`", ",", "1.`"}], "}"}], ",", 
       
       RowBox[{"{", 
        RowBox[{
        "2.1999999999999997`", ",", "0.6000000000000001`", ",", "1.`"}], 
        "}"}], ",", 
       RowBox[{"{", 
        RowBox[{"2.1999999999999997`", ",", "0.8`", ",", "1.`"}], "}"}], ",", 
       
       RowBox[{"{", 
        RowBox[{"2.1999999999999997`", ",", "1.`", ",", "1.`"}], "}"}], ",", 
       RowBox[{"{", 
        RowBox[{"2.1999999999999997`", ",", "1.2`", ",", "1.`"}], "}"}], ",", 
       
       RowBox[{"{", 
        RowBox[{"2.1999999999999997`", ",", "1.4`", ",", "1.`"}], "}"}], ",", 
       
       RowBox[{"{", 
        RowBox[{
        "2.1999999999999997`", ",", "1.5999999999999999`", ",", "1.`"}], 
        "}"}], ",", 
       RowBox[{"{", 
        RowBox[{
        "2.1999999999999997`", ",", "1.7999999999999998`", ",", "1.`"}], 
        "}"}], ",", 
       RowBox[{"{", 
        RowBox[{
        "2.1999999999999997`", ",", "1.9999999999999998`", ",", "1.`"}], 
        "}"}], ",", 
       RowBox[{"{", 
        RowBox[{
        "2.1999999999999997`", ",", "2.1999999999999997`", ",", "1.`"}], 
        "}"}], ",", 
       RowBox[{"{", 
        RowBox[{"2.1999999999999997`", ",", "2.4`", ",", "1.`"}], "}"}], ",", 
       
       RowBox[{"{", 
        RowBox[{"2.1999999999999997`", ",", "2.6`", ",", "1.`"}], "}"}], ",", 
       
       RowBox[{"{", 
        RowBox[{
        "2.1999999999999997`", ",", "2.8000000000000003`", ",", "1.`"}], 
        "}"}], ",", 
       RowBox[{"{", 
        RowBox[{
        "2.1999999999999997`", ",", "3.0000000000000004`", ",", "1.`"}], 
        "}"}], ",", 
       RowBox[{"{", 
        RowBox[{"2.4`", ",", "0", ",", "1.`"}], "}"}], ",", 
       RowBox[{"{", 
        RowBox[{"2.4`", ",", "0.2`", ",", "1.`"}], "}"}], ",", 
       RowBox[{"{", 
        RowBox[{"2.4`", ",", "0.4`", ",", "1.`"}], "}"}], ",", 
       RowBox[{"{", 
        RowBox[{"2.4`", ",", "0.6000000000000001`", ",", "1.`"}], "}"}], ",", 
       
       RowBox[{"{", 
        RowBox[{"2.4`", ",", "0.8`", ",", "1.`"}], "}"}], ",", 
       RowBox[{"{", 
        RowBox[{"2.4`", ",", "1.`", ",", "1.`"}], "}"}], ",", 
       RowBox[{"{", 
        RowBox[{"2.4`", ",", "1.2`", ",", "1.`"}], "}"}], ",", 
       RowBox[{"{", 
        RowBox[{"2.4`", ",", "1.4`", ",", "1.`"}], "}"}], ",", 
       RowBox[{"{", 
        RowBox[{"2.4`", ",", "1.5999999999999999`", ",", "1.`"}], "}"}], ",", 
       
       RowBox[{"{", 
        RowBox[{"2.4`", ",", "1.7999999999999998`", ",", "1.`"}], "}"}], ",", 
       
       RowBox[{"{", 
        RowBox[{"2.4`", ",", "1.9999999999999998`", ",", "1.`"}], "}"}], ",", 
       
       RowBox[{"{", 
        RowBox[{"2.4`", ",", "2.1999999999999997`", ",", "1.`"}], "}"}], ",", 
       
       RowBox[{"{", 
        RowBox[{"2.4`", ",", "2.4`", ",", "1.`"}], "}"}], ",", 
       RowBox[{"{", 
        RowBox[{"2.4`", ",", "2.6`", ",", "1.`"}], "}"}], ",", 
       RowBox[{"{", 
        RowBox[{"2.4`", ",", "2.8000000000000003`", ",", "1.`"}], "}"}], ",", 
       
       RowBox[{"{", 
        RowBox[{"2.4`", ",", "3.0000000000000004`", ",", "1.`"}], "}"}], ",", 
       
       RowBox[{"{", 
        RowBox[{"2.6`", ",", "0", ",", "1.`"}], "}"}], ",", 
       RowBox[{"{", 
        RowBox[{"2.6`", ",", "0.2`", ",", "1.`"}], "}"}], ",", 
       RowBox[{"{", 
        RowBox[{"2.6`", ",", "0.4`", ",", "1.`"}], "}"}], ",", 
       RowBox[{"{", 
        RowBox[{"2.6`", ",", "0.6000000000000001`", ",", "1.`"}], "}"}], ",", 
       
       RowBox[{"{", 
        RowBox[{"2.6`", ",", "0.8`", ",", "1.`"}], "}"}], ",", 
       RowBox[{"{", 
        RowBox[{"2.6`", ",", "1.`", ",", "1.`"}], "}"}], ",", 
       RowBox[{"{", 
        RowBox[{"2.6`", ",", "1.2`", ",", "1.`"}], "}"}], ",", 
       RowBox[{"{", 
        RowBox[{"2.6`", ",", "1.4`", ",", "1.`"}], "}"}], ",", 
       RowBox[{"{", 
        RowBox[{"2.6`", ",", "1.5999999999999999`", ",", "1.`"}], "}"}], ",", 
       
       RowBox[{"{", 
        RowBox[{"2.6`", ",", "1.7999999999999998`", ",", "1.`"}], "}"}], ",", 
       
       RowBox[{"{", 
        RowBox[{"2.6`", ",", "1.9999999999999998`", ",", "1.`"}], "}"}], ",", 
       
       RowBox[{"{", 
        RowBox[{"2.6`", ",", "2.1999999999999997`", ",", "1.`"}], "}"}], ",", 
       
       RowBox[{"{", 
        RowBox[{"2.6`", ",", "2.4`", ",", "1.`"}], "}"}], ",", 
       RowBox[{"{", 
        RowBox[{"2.6`", ",", "2.6`", ",", "1.`"}], "}"}], ",", 
       RowBox[{"{", 
        RowBox[{"2.6`", ",", "2.8000000000000003`", ",", "1.`"}], "}"}], ",", 
       
       RowBox[{"{", 
        RowBox[{"2.6`", ",", "3.0000000000000004`", ",", "1.`"}], "}"}], ",", 
       
       RowBox[{"{", 
        RowBox[{"2.8000000000000003`", ",", "0", ",", "1.`"}], "}"}], ",", 
       RowBox[{"{", 
        RowBox[{"2.8000000000000003`", ",", "0.2`", ",", "1.`"}], "}"}], ",", 
       
       RowBox[{"{", 
        RowBox[{"2.8000000000000003`", ",", "0.4`", ",", "1.`"}], "}"}], ",", 
       
       RowBox[{"{", 
        RowBox[{
        "2.8000000000000003`", ",", "0.6000000000000001`", ",", "1.`"}], 
        "}"}], ",", 
       RowBox[{"{", 
        RowBox[{"2.8000000000000003`", ",", "0.8`", ",", "1.`"}], "}"}], ",", 
       
       RowBox[{"{", 
        RowBox[{"2.8000000000000003`", ",", "1.`", ",", "1.`"}], "}"}], ",", 
       RowBox[{"{", 
        RowBox[{"2.8000000000000003`", ",", "1.2`", ",", "1.`"}], "}"}], ",", 
       
       RowBox[{"{", 
        RowBox[{"2.8000000000000003`", ",", "1.4`", ",", "1.`"}], "}"}], ",", 
       
       RowBox[{"{", 
        RowBox[{
        "2.8000000000000003`", ",", "1.5999999999999999`", ",", "1.`"}], 
        "}"}], ",", 
       RowBox[{"{", 
        RowBox[{
        "2.8000000000000003`", ",", "1.7999999999999998`", ",", "1.`"}], 
        "}"}], ",", 
       RowBox[{"{", 
        RowBox[{
        "2.8000000000000003`", ",", "1.9999999999999998`", ",", "1.`"}], 
        "}"}], ",", 
       RowBox[{"{", 
        RowBox[{
        "2.8000000000000003`", ",", "2.1999999999999997`", ",", "1.`"}], 
        "}"}], ",", 
       RowBox[{"{", 
        RowBox[{"2.8000000000000003`", ",", "2.4`", ",", "1.`"}], "}"}], ",", 
       
       RowBox[{"{", 
        RowBox[{"2.8000000000000003`", ",", "2.6`", ",", "1.`"}], "}"}], ",", 
       
       RowBox[{"{", 
        RowBox[{
        "2.8000000000000003`", ",", "2.8000000000000003`", ",", "1.`"}], 
        "}"}], ",", 
       RowBox[{"{", 
        RowBox[{
        "2.8000000000000003`", ",", "3.0000000000000004`", ",", "1.`"}], 
        "}"}], ",", 
       RowBox[{"{", 
        RowBox[{"3.0000000000000004`", ",", "0", ",", "1.`"}], "}"}], ",", 
       RowBox[{"{", 
        RowBox[{"3.0000000000000004`", ",", "0.2`", ",", "1.`"}], "}"}], ",", 
       
       RowBox[{"{", 
        RowBox[{"3.0000000000000004`", ",", "0.4`", ",", "1.`"}], "}"}], ",", 
       
       RowBox[{"{", 
        RowBox[{
        "3.0000000000000004`", ",", "0.6000000000000001`", ",", "1.`"}], 
        "}"}], ",", 
       RowBox[{"{", 
        RowBox[{"3.0000000000000004`", ",", "0.8`", ",", "1.`"}], "}"}], ",", 
       
       RowBox[{"{", 
        RowBox[{"3.0000000000000004`", ",", "1.`", ",", "1.`"}], "}"}], ",", 
       RowBox[{"{", 
        RowBox[{"3.0000000000000004`", ",", "1.2`", ",", "1.`"}], "}"}], ",", 
       
       RowBox[{"{", 
        RowBox[{"3.0000000000000004`", ",", "1.4`", ",", "1.`"}], "}"}], ",", 
       
       RowBox[{"{", 
        RowBox[{
        "3.0000000000000004`", ",", "1.5999999999999999`", ",", "1.`"}], 
        "}"}], ",", 
       RowBox[{"{", 
        RowBox[{
        "3.0000000000000004`", ",", "1.7999999999999998`", ",", "1.`"}], 
        "}"}], ",", 
       RowBox[{"{", 
        RowBox[{
        "3.0000000000000004`", ",", "1.9999999999999998`", ",", "1.`"}], 
        "}"}], ",", 
       RowBox[{"{", 
        RowBox[{
        "3.0000000000000004`", ",", "2.1999999999999997`", ",", "1.`"}], 
        "}"}], ",", 
       RowBox[{"{", 
        RowBox[{"3.0000000000000004`", ",", "2.4`", ",", "1.`"}], "}"}], ",", 
       
       RowBox[{"{", 
        RowBox[{"3.0000000000000004`", ",", "2.6`", ",", "1.`"}], "}"}], ",", 
       
       RowBox[{"{", 
        RowBox[{
        "3.0000000000000004`", ",", "2.8000000000000003`", ",", "1.`"}], 
        "}"}], ",", 
       RowBox[{"{", 
        RowBox[{
        "3.0000000000000004`", ",", "3.0000000000000004`", ",", "1.`"}], 
        "}"}]}], "}"}]}], ";"}], "\n", "\[IndentingNewLine]", 
   RowBox[{
    RowBox[{"RewardPr075", "=", 
     RowBox[{"{", 
      RowBox[{
       RowBox[{"{", 
        RowBox[{"0", ",", "0", ",", "0.895958367866125`"}], "}"}], ",", 
       RowBox[{"{", 
        RowBox[{"0", ",", "0.2`", ",", "0.7646762910977172`"}], "}"}], ",", 
       RowBox[{"{", 
        RowBox[{"0", ",", "0.4`", ",", "0.5931817490489684`"}], "}"}], ",", 
       RowBox[{"{", 
        RowBox[{"0", ",", "0.6000000000000001`", ",", "0.4446285888422642`"}],
         "}"}], ",", 
       RowBox[{"{", 
        RowBox[{"0", ",", "0.8`", ",", "0.33636122466893814`"}], "}"}], ",", 
       RowBox[{"{", 
        RowBox[{"0", ",", "1.`", ",", "0.2612668974090291`"}], "}"}], ",", 
       RowBox[{"{", 
        RowBox[{"0", ",", "1.2`", ",", "0.2090055577565615`"}], "}"}], ",", 
       RowBox[{"{", 
        RowBox[{"0", ",", "1.4`", ",", "0.17180503628559848`"}], "}"}], ",", 
       RowBox[{"{", 
        RowBox[{"0", ",", "1.5999999999999999`", ",", "0.1445833483801118`"}],
         "}"}], ",", 
       RowBox[{"{", 
        RowBox[{
        "0", ",", "1.7999999999999998`", ",", "0.12411373602414127`"}], "}"}],
        ",", 
       RowBox[{"{", 
        RowBox[{
        "0", ",", "1.9999999999999998`", ",", "0.10833248862256409`"}], "}"}],
        ",", 
       RowBox[{"{", 
        RowBox[{"0", ",", "2.1999999999999997`", ",", "0.0958926092749586`"}],
         "}"}], ",", 
       RowBox[{"{", 
        RowBox[{"0", ",", "2.4`", ",", "0.08589317758131364`"}], "}"}], ",", 
       RowBox[{"{", 
        RowBox[{"0", ",", "2.6`", ",", "0.07771650775816673`"}], "}"}], ",", 
       RowBox[{"{", 
        RowBox[{
        "0", ",", "2.8000000000000003`", ",", "0.07092897811023453`"}], "}"}],
        ",", 
       RowBox[{"{", 
        RowBox[{
        "0", ",", "3.0000000000000004`", ",", "0.06521943670124444`"}], "}"}],
        ",", 
       RowBox[{"{", 
        RowBox[{"0.2`", ",", "0", ",", "0.9408533536082148`"}], "}"}], ",", 
       RowBox[{"{", 
        RowBox[{"0.2`", ",", "0.2`", ",", "0.8959583678660485`"}], "}"}], ",", 
       RowBox[{"{", 
        RowBox[{"0.2`", ",", "0.4`", ",", "0.7647734031754326`"}], "}"}], ",", 
       RowBox[{"{", 
        RowBox[{
        "0.2`", ",", "0.6000000000000001`", ",", "0.5932963908554741`"}], 
        "}"}], ",", 
       RowBox[{"{", 
        RowBox[{"0.2`", ",", "0.8`", ",", "0.4447238951452287`"}], "}"}], ",", 
       RowBox[{"{", 
        RowBox[{"0.2`", ",", "1.`", ",", "0.3364311733087365`"}], "}"}], ",", 
       
       RowBox[{"{", 
        RowBox[{"0.2`", ",", "1.2`", ",", "0.2613164844695903`"}], "}"}], ",", 
       RowBox[{"{", 
        RowBox[{"0.2`", ",", "1.4`", ",", "0.20904077287056247`"}], "}"}], 
       ",", 
       RowBox[{"{", 
        RowBox[{
        "0.2`", ",", "1.5999999999999999`", ",", "0.17183042862726913`"}], 
        "}"}], ",", 
       RowBox[{"{", 
        RowBox[{
        "0.2`", ",", "1.7999999999999998`", ",", "0.14460201184964808`"}], 
        "}"}], ",", 
       RowBox[{"{", 
        RowBox[{
        "0.2`", ",", "1.9999999999999998`", ",", "0.12412772031006827`"}], 
        "}"}], ",", 
       RowBox[{"{", 
        RowBox[{
        "0.2`", ",", "2.1999999999999997`", ",", "0.10834315617194208`"}], 
        "}"}], ",", 
       RowBox[{"{", 
        RowBox[{"0.2`", ",", "2.4`", ",", "0.09590087903803461`"}], "}"}], 
       ",", 
       RowBox[{"{", 
        RowBox[{"0.2`", ",", "2.6`", ",", "0.08589968098969497`"}], "}"}], 
       ",", 
       RowBox[{"{", 
        RowBox[{
        "0.2`", ",", "2.8000000000000003`", ",", "0.0777216871772736`"}], 
        "}"}], ",", 
       RowBox[{"{", 
        RowBox[{
        "0.2`", ",", "3.0000000000000004`", ",", "0.07093314934426095`"}], 
        "}"}], ",", 
       RowBox[{"{", 
        RowBox[{"0.4`", ",", "0", ",", "0.9450198377987133`"}], "}"}], ",", 
       RowBox[{"{", 
        RowBox[{"0.4`", ",", "0.2`", ",", "0.9408219565860119`"}], "}"}], ",", 
       RowBox[{"{", 
        RowBox[{"0.4`", ",", "0.4`", ",", "0.8959583678659946`"}], "}"}], ",", 
       RowBox[{"{", 
        RowBox[{
        "0.4`", ",", "0.6000000000000001`", ",", "0.7648306692964894`"}], 
        "}"}], ",", 
       RowBox[{"{", 
        RowBox[{"0.4`", ",", "0.8`", ",", "0.5933676521287765`"}], "}"}], ",", 
       RowBox[{"{", 
        RowBox[{"0.4`", ",", "1.`", ",", "0.444785654296014`"}], "}"}], ",", 
       RowBox[{"{", 
        RowBox[{"0.4`", ",", "1.2`", ",", "0.3364780444297221`"}], "}"}], ",", 
       RowBox[{"{", 
        RowBox[{"0.4`", ",", "1.4`", ",", "0.26135063531721464`"}], "}"}], 
       ",", 
       RowBox[{"{", 
        RowBox[{
        "0.4`", ",", "1.5999999999999999`", ",", "0.20906558386363708`"}], 
        "}"}], ",", 
       RowBox[{"{", 
        RowBox[{
        "0.4`", ",", "1.7999999999999998`", ",", "0.17184866395217827`"}], 
        "}"}], ",", 
       RowBox[{"{", 
        RowBox[{
        "0.4`", ",", "1.9999999999999998`", ",", "0.14461563364761823`"}], 
        "}"}], ",", 
       RowBox[{"{", 
        RowBox[{
        "0.4`", ",", "2.1999999999999997`", ",", "0.1241380691251152`"}], 
        "}"}], ",", 
       RowBox[{"{", 
        RowBox[{"0.4`", ",", "2.4`", ",", "0.10835114503302255`"}], "}"}], 
       ",", 
       RowBox[{"{", 
        RowBox[{"0.4`", ",", "2.6`", ",", "0.09590713635859782`"}], "}"}], 
       ",", 
       RowBox[{"{", 
        RowBox[{
        "0.4`", ",", "2.8000000000000003`", ",", "0.08590464611488469`"}], 
        "}"}], ",", 
       RowBox[{"{", 
        RowBox[{
        "0.4`", ",", "3.0000000000000004`", ",", "0.07772567259259287`"}], 
        "}"}], ",", 
       RowBox[{"{", 
        RowBox[{"0.6000000000000001`", ",", "0", ",", "0.9451232048953998`"}],
         "}"}], ",", 
       RowBox[{"{", 
        RowBox[{
        "0.6000000000000001`", ",", "0.2`", ",", "0.9450176604745576`"}], 
        "}"}], ",", 
       RowBox[{"{", 
        RowBox[{
        "0.6000000000000001`", ",", "0.4`", ",", "0.9408032086368536`"}], 
        "}"}], ",", 
       RowBox[{"{", 
        RowBox[{
        "0.6000000000000001`", ",", "0.6000000000000001`", ",", 
         "0.895958367865954`"}], "}"}], ",", 
       RowBox[{"{", 
        RowBox[{
        "0.6000000000000001`", ",", "0.8`", ",", "0.7648677703698147`"}], 
        "}"}], ",", 
       RowBox[{"{", 
        RowBox[{
        "0.6000000000000001`", ",", "1.`", ",", "0.5934153958284243`"}], 
        "}"}], ",", 
       RowBox[{"{", 
        RowBox[{
        "0.6000000000000001`", ",", "1.2`", ",", "0.4448281844641225`"}], 
        "}"}], ",", 
       RowBox[{"{", 
        RowBox[{
        "0.6000000000000001`", ",", "1.4`", ",", "0.33651106608194264`"}], 
        "}"}], ",", 
       RowBox[{"{", 
        RowBox[{
        "0.6000000000000001`", ",", "1.5999999999999999`", ",", 
         "0.26137515977834463`"}], "}"}], ",", 
       RowBox[{"{", 
        RowBox[{
        "0.6000000000000001`", ",", "1.7999999999999998`", ",", 
         "0.20908369219334727`"}], "}"}], ",", 
       RowBox[{"{", 
        RowBox[{
        "0.6000000000000001`", ",", "1.9999999999999998`", ",", 
         "0.1718621585170771`"}], "}"}], ",", 
       RowBox[{"{", 
        RowBox[{
        "0.6000000000000001`", ",", "2.1999999999999997`", ",", 
         "0.144625834850862`"}], "}"}], ",", 
       RowBox[{"{", 
        RowBox[{
        "0.6000000000000001`", ",", "2.4`", ",", "0.12414589952198604`"}], 
        "}"}], ",", 
       RowBox[{"{", 
        RowBox[{
        "0.6000000000000001`", ",", "2.6`", ",", "0.10835724422820055`"}], 
        "}"}], ",", 
       RowBox[{"{", 
        RowBox[{
        "0.6000000000000001`", ",", "2.8000000000000003`", ",", 
         "0.09591195117647107`"}], "}"}], ",", 
       RowBox[{"{", 
        RowBox[{
        "0.6000000000000001`", ",", "3.0000000000000004`", ",", 
         "0.08590849299237259`"}], "}"}], ",", 
       RowBox[{"{", 
        RowBox[{"0.8`", ",", "0", ",", "0.9451245037831104`"}], "}"}], ",", 
       RowBox[{"{", 
        RowBox[{"0.8`", ",", "0.2`", ",", "0.9451231665532794`"}], "}"}], ",", 
       RowBox[{"{", 
        RowBox[{"0.8`", ",", "0.4`", ",", "0.9450162600538194`"}], "}"}], ",", 
       RowBox[{"{", 
        RowBox[{
        "0.8`", ",", "0.6000000000000001`", ",", "0.9407909684948149`"}], 
        "}"}], ",", 
       RowBox[{"{", 
        RowBox[{"0.8`", ",", "0.8`", ",", "0.8959583678660008`"}], "}"}], ",", 
       RowBox[{"{", 
        RowBox[{"0.8`", ",", "1.`", ",", "0.7648933163074378`"}], "}"}], ",", 
       
       RowBox[{"{", 
        RowBox[{"0.8`", ",", "1.2`", ",", "0.5934490288626859`"}], "}"}], ",", 
       RowBox[{"{", 
        RowBox[{"0.8`", ",", "1.4`", ",", "0.44485872445656`"}], "}"}], ",", 
       RowBox[{"{", 
        RowBox[{
        "0.8`", ",", "1.5999999999999999`", ",", "0.3365351661131932`"}], 
        "}"}], ",", 
       RowBox[{"{", 
        RowBox[{
        "0.8`", ",", "1.7999999999999998`", ",", "0.2613933080625647`"}], 
        "}"}], ",", 
       RowBox[{"{", 
        RowBox[{
        "0.8`", ",", "1.9999999999999998`", ",", "0.20909725312717847`"}], 
        "}"}], ",", 
       RowBox[{"{", 
        RowBox[{
        "0.8`", ",", "2.1999999999999997`", ",", "0.1718723690484042`"}], 
        "}"}], ",", 
       RowBox[{"{", 
        RowBox[{"0.8`", ",", "2.4`", ",", "0.1446336230422593`"}], "}"}], ",", 
       RowBox[{"{", 
        RowBox[{"0.8`", ",", "2.6`", ",", "0.12415192475108917`"}], "}"}], 
       ",", 
       RowBox[{"{", 
        RowBox[{
        "0.8`", ",", "2.8000000000000003`", ",", "0.10836196974726764`"}], 
        "}"}], ",", 
       RowBox[{"{", 
        RowBox[{
        "0.8`", ",", "3.0000000000000004`", ",", "0.09591570424930392`"}], 
        "}"}], ",", 
       RowBox[{"{", 
        RowBox[{"1.`", ",", "0", ",", "0.9451245163888328`"}], "}"}], ",", 
       RowBox[{"{", 
        RowBox[{"1.`", ",", "0.2`", ",", "0.9451245033746258`"}], "}"}], ",", 
       
       RowBox[{"{", 
        RowBox[{"1.`", ",", "0.4`", ",", "0.9451231404788045`"}], "}"}], ",", 
       
       RowBox[{"{", 
        RowBox[{
        "1.`", ",", "0.6000000000000001`", ",", "0.9450153007543324`"}], 
        "}"}], ",", 
       RowBox[{"{", 
        RowBox[{"1.`", ",", "0.8`", ",", "0.9407824972096975`"}], "}"}], ",", 
       
       RowBox[{"{", 
        RowBox[{"1.`", ",", "1.`", ",", "0.8959583678659584`"}], "}"}], ",", 
       RowBox[{"{", 
        RowBox[{"1.`", ",", "1.2`", ",", "0.7649116585041159`"}], "}"}], ",", 
       
       RowBox[{"{", 
        RowBox[{"1.`", ",", "1.4`", ",", "0.5934735733395939`"}], "}"}], ",", 
       
       RowBox[{"{", 
        RowBox[{
        "1.`", ",", "1.5999999999999999`", ",", "0.4448813232886166`"}], 
        "}"}], ",", 
       RowBox[{"{", 
        RowBox[{
        "1.`", ",", "1.7999999999999998`", ",", "0.3365532136286542`"}], 
        "}"}], ",", 
       RowBox[{"{", 
        RowBox[{
        "1.`", ",", "1.9999999999999998`", ",", "0.261407039565965`"}], "}"}],
        ",", 
       RowBox[{"{", 
        RowBox[{
        "1.`", ",", "2.1999999999999997`", ",", "0.20910760622844157`"}], 
        "}"}], ",", 
       RowBox[{"{", 
        RowBox[{"1.`", ",", "2.4`", ",", "0.17188022566050826`"}], "}"}], ",", 
       RowBox[{"{", 
        RowBox[{"1.`", ",", "2.6`", ",", "0.14463965713140942`"}], "}"}], ",", 
       RowBox[{"{", 
        RowBox[{
        "1.`", ",", "2.8000000000000003`", ",", "0.12415662130600448`"}], 
        "}"}], ",", 
       RowBox[{"{", 
        RowBox[{
        "1.`", ",", "3.0000000000000004`", ",", "0.1083656729596812`"}], 
        "}"}], ",", 
       RowBox[{"{", 
        RowBox[{"1.2`", ",", "0", ",", "0.9451245163888328`"}], "}"}], ",", 
       RowBox[{"{", 
        RowBox[{"1.2`", ",", "0.2`", ",", "0.9451245163853557`"}], "}"}], ",", 
       RowBox[{"{", 
        RowBox[{"1.2`", ",", "0.4`", ",", "0.9451245030858229`"}], "}"}], ",", 
       RowBox[{"{", 
        RowBox[{
        "1.2`", ",", "0.6000000000000001`", ",", "0.945123121925278`"}], 
        "}"}], ",", 
       RowBox[{"{", 
        RowBox[{"1.2`", ",", "0.8`", ",", "0.9450146145456038`"}], "}"}], ",", 
       RowBox[{"{", 
        RowBox[{"1.2`", ",", "1.`", ",", "0.9407763928118744`"}], "}"}], ",", 
       
       RowBox[{"{", 
        RowBox[{"1.2`", ",", "1.2`", ",", "0.8959583678659526`"}], "}"}], ",", 
       RowBox[{"{", 
        RowBox[{"1.2`", ",", "1.4`", ",", "0.7649252303102356`"}], "}"}], ",", 
       RowBox[{"{", 
        RowBox[{
        "1.2`", ",", "1.5999999999999999`", ",", "0.5934919527110221`"}], 
        "}"}], ",", 
       RowBox[{"{", 
        RowBox[{
        "1.2`", ",", "1.7999999999999998`", ",", "0.4448984216422116`"}], 
        "}"}], ",", 
       RowBox[{"{", 
        RowBox[{
        "1.2`", ",", "1.9999999999999998`", ",", "0.33656699173987054`"}], 
        "}"}], ",", 
       RowBox[{"{", 
        RowBox[{
        "1.2`", ",", "2.1999999999999997`", ",", "0.26141760530251673`"}], 
        "}"}], ",", 
       RowBox[{"{", 
        RowBox[{"1.2`", ",", "2.4`", ",", "0.2091156274815955`"}], "}"}], ",", 
       RowBox[{"{", 
        RowBox[{"1.2`", ",", "2.6`", ",", "0.17188634971393532`"}], "}"}], 
       ",", 
       RowBox[{"{", 
        RowBox[{
        "1.2`", ",", "2.8000000000000003`", ",", "0.14464438580526556`"}], 
        "}"}], ",", 
       RowBox[{"{", 
        RowBox[{
        "1.2`", ",", "3.0000000000000004`", ",", "0.1241603192883799`"}], 
        "}"}], ",", 
       RowBox[{"{", 
        RowBox[{"1.4`", ",", "0", ",", "0.9451245163888328`"}], "}"}], ",", 
       RowBox[{"{", 
        RowBox[{"1.4`", ",", "0.2`", ",", "0.9451245163853557`"}], "}"}], ",", 
       RowBox[{"{", 
        RowBox[{"1.4`", ",", "0.4`", ",", "0.945124516382725`"}], "}"}], ",", 
       
       RowBox[{"{", 
        RowBox[{
        "1.4`", ",", "0.6000000000000001`", ",", "0.9451245028745799`"}], 
        "}"}], ",", 
       RowBox[{"{", 
        RowBox[{"1.4`", ",", "0.8`", ",", "0.9451231082887731`"}], "}"}], ",", 
       RowBox[{"{", 
        RowBox[{"1.4`", ",", "1.`", ",", "0.9450141082170928`"}], "}"}], ",", 
       
       RowBox[{"{", 
        RowBox[{"1.4`", ",", "1.2`", ",", "0.9407718641669176`"}], "}"}], ",", 
       RowBox[{"{", 
        RowBox[{"1.4`", ",", "1.4`", ",", "0.8959583678660056`"}], "}"}], ",", 
       RowBox[{"{", 
        RowBox[{
        "1.4`", ",", "1.5999999999999999`", ",", "0.7649354982414237`"}], 
        "}"}], ",", 
       RowBox[{"{", 
        RowBox[{
        "1.4`", ",", "1.7999999999999998`", ",", "0.5935059836130783`"}], 
        "}"}], ",", 
       RowBox[{"{", 
        RowBox[{
        "1.4`", ",", "1.9999999999999998`", ",", "0.4449115776813473`"}], 
        "}"}], ",", 
       RowBox[{"{", 
        RowBox[{
        "1.4`", ",", "2.1999999999999997`", ",", "0.33657766641913395`"}], 
        "}"}], ",", 
       RowBox[{"{", 
        RowBox[{"1.4`", ",", "2.4`", ",", "0.26142584098027527`"}], "}"}], 
       ",", 
       RowBox[{"{", 
        RowBox[{"1.4`", ",", "2.6`", ",", "0.20912191337860678`"}], "}"}], 
       ",", 
       RowBox[{"{", 
        RowBox[{
        "1.4`", ",", "2.8000000000000003`", ",", "0.17189117166386791`"}], 
        "}"}], ",", 
       RowBox[{"{", 
        RowBox[{
        "1.4`", ",", "3.0000000000000004`", ",", "0.1446481247598273`"}], 
        "}"}], ",", 
       RowBox[{"{", 
        RowBox[{"1.5999999999999999`", ",", "0", ",", "0.9451245163888328`"}],
         "}"}], ",", 
       RowBox[{"{", 
        RowBox[{
        "1.5999999999999999`", ",", "0.2`", ",", "0.9451245163853557`"}], 
        "}"}], ",", 
       RowBox[{"{", 
        RowBox[{
        "1.5999999999999999`", ",", "0.4`", ",", "0.945124516382725`"}], 
        "}"}], ",", 
       RowBox[{"{", 
        RowBox[{
        "1.5999999999999999`", ",", "0.6000000000000001`", ",", 
         "0.9451245163808032`"}], "}"}], ",", 
       RowBox[{"{", 
        RowBox[{
        "1.5999999999999999`", ",", "0.8`", ",", "0.9451245027161759`"}], 
        "}"}], ",", 
       RowBox[{"{", 
        RowBox[{
        "1.5999999999999999`", ",", "1.`", ",", "0.9451230980240265`"}], 
        "}"}], ",", 
       RowBox[{"{", 
        RowBox[{
        "1.5999999999999999`", ",", "1.2`", ",", "0.9450137259565883`"}], "}"}
        ], ",", 
       RowBox[{"{", 
        RowBox[{
        "1.5999999999999999`", ",", "1.4`", ",", "0.940768431232499`"}], 
        "}"}], ",", 
       RowBox[{"{", 
        RowBox[{
        "1.5999999999999999`", ",", "1.5999999999999999`", ",", 
         "0.8959583678659939`"}], "}"}], ",", 
       RowBox[{"{", 
        RowBox[{
        "1.5999999999999999`", ",", "1.7999999999999998`", ",", 
         "0.7649433984085565`"}], "}"}], ",", 
       RowBox[{"{", 
        RowBox[{
        "1.5999999999999999`", ",", "1.9999999999999998`", ",", 
         "0.593516853811075`"}], "}"}], ",", 
       RowBox[{"{", 
        RowBox[{
        "1.5999999999999999`", ",", "2.1999999999999997`", ",", 
         "0.44492183222490134`"}], "}"}], ",", 
       RowBox[{"{", 
        RowBox[{
        "1.5999999999999999`", ",", "2.4`", ",", "0.3365860315883113`"}], 
        "}"}], ",", 
       RowBox[{"{", 
        RowBox[{
        "1.5999999999999999`", ",", "2.6`", ",", "0.2614323255305983`"}], 
        "}"}], ",", 
       RowBox[{"{", 
        RowBox[{
        "1.5999999999999999`", ",", "2.8000000000000003`", ",", 
         "0.2091268836034822`"}], "}"}], ",", 
       RowBox[{"{", 
        RowBox[{
        "1.5999999999999999`", ",", "3.0000000000000004`", ",", 
         "0.1718949986537479`"}], "}"}], ",", 
       RowBox[{"{", 
        RowBox[{"1.7999999999999998`", ",", "0", ",", "0.9451245163888328`"}],
         "}"}], ",", 
       RowBox[{"{", 
        RowBox[{
        "1.7999999999999998`", ",", "0.2`", ",", "0.9451245163853557`"}], 
        "}"}], ",", 
       RowBox[{"{", 
        RowBox[{
        "1.7999999999999998`", ",", "0.4`", ",", "0.945124516382725`"}], 
        "}"}], ",", 
       RowBox[{"{", 
        RowBox[{
        "1.7999999999999998`", ",", "0.6000000000000001`", ",", 
         "0.9451245163808032`"}], "}"}], ",", 
       RowBox[{"{", 
        RowBox[{
        "1.7999999999999998`", ",", "0.8`", ",", "0.94512451637937`"}], "}"}],
        ",", 
       RowBox[{"{", 
        RowBox[{
        "1.7999999999999998`", ",", "1.`", ",", "0.9451245025950814`"}], 
        "}"}], ",", 
       RowBox[{"{", 
        RowBox[{
        "1.7999999999999998`", ",", "1.2`", ",", "0.9451230901570439`"}], 
        "}"}], ",", 
       RowBox[{"{", 
        RowBox[{
        "1.7999999999999998`", ",", "1.4`", ",", "0.9450134323235525`"}], 
        "}"}], ",", 
       RowBox[{"{", 
        RowBox[{
        "1.7999999999999998`", ",", "1.5999999999999999`", ",", 
         "0.9407657859704582`"}], "}"}], ",", 
       RowBox[{"{", 
        RowBox[{
        "1.7999999999999998`", ",", "1.7999999999999998`", ",", 
         "0.8959583678660452`"}], "}"}], ",", 
       RowBox[{"{", 
        RowBox[{
        "1.7999999999999998`", ",", "1.9999999999999998`", ",", 
         "0.7649495560431802`"}], "}"}], ",", 
       RowBox[{"{", 
        RowBox[{
        "1.7999999999999998`", ",", "2.1999999999999997`", ",", 
         "0.5935253719942851`"}], "}"}], ",", 
       RowBox[{"{", 
        RowBox[{
        "1.7999999999999998`", ",", "2.4`", ",", "0.44492990625375195`"}], 
        "}"}], ",", 
       RowBox[{"{", 
        RowBox[{
        "1.7999999999999998`", ",", "2.6`", ",", "0.33659264582089027`"}], 
        "}"}], ",", 
       RowBox[{"{", 
        RowBox[{
        "1.7999999999999998`", ",", "2.8000000000000003`", ",", 
         "0.2614374720302583`"}], "}"}], ",", 
       RowBox[{"{", 
        RowBox[{
        "1.7999999999999998`", ",", "3.0000000000000004`", ",", 
         "0.20913084143926103`"}], "}"}], ",", 
       RowBox[{"{", 
        RowBox[{"1.9999999999999998`", ",", "0", ",", "0.9451245163888328`"}],
         "}"}], ",", 
       RowBox[{"{", 
        RowBox[{
        "1.9999999999999998`", ",", "0.2`", ",", "0.9451245163853557`"}], 
        "}"}], ",", 
       RowBox[{"{", 
        RowBox[{
        "1.9999999999999998`", ",", "0.4`", ",", "0.945124516382725`"}], 
        "}"}], ",", 
       RowBox[{"{", 
        RowBox[{
        "1.9999999999999998`", ",", "0.6000000000000001`", ",", 
         "0.9451245163808032`"}], "}"}], ",", 
       RowBox[{"{", 
        RowBox[{
        "1.9999999999999998`", ",", "0.8`", ",", "0.94512451637937`"}], "}"}],
        ",", 
       RowBox[{"{", 
        RowBox[{
        "1.9999999999999998`", ",", "1.`", ",", "0.9451245163782567`"}], 
        "}"}], ",", 
       RowBox[{"{", 
        RowBox[{
        "1.9999999999999998`", ",", "1.2`", ",", "0.9451245025011984`"}], 
        "}"}], ",", 
       RowBox[{"{", 
        RowBox[{
        "1.9999999999999998`", ",", "1.4`", ",", "0.9451230840439905`"}], 
        "}"}], ",", 
       RowBox[{"{", 
        RowBox[{
        "1.9999999999999998`", ",", "1.5999999999999999`", ",", 
         "0.9450132037479839`"}], "}"}], ",", 
       RowBox[{"{", 
        RowBox[{
        "1.9999999999999998`", ",", "1.7999999999999998`", ",", 
         "0.9407637217815537`"}], "}"}], ",", 
       RowBox[{"{", 
        RowBox[{
        "1.9999999999999998`", ",", "1.9999999999999998`", ",", 
         "0.8959583678661103`"}], "}"}], ",", 
       RowBox[{"{", 
        RowBox[{
        "1.9999999999999998`", ",", "2.1999999999999997`", ",", 
         "0.7649544042066287`"}], "}"}], ",", 
       RowBox[{"{", 
        RowBox[{
        "1.9999999999999998`", ",", "2.4`", ",", "0.5935321070867721`"}], 
        "}"}], ",", 
       RowBox[{"{", 
        RowBox[{
        "1.9999999999999998`", ",", "2.6`", ",", "0.44493631417526763`"}], 
        "}"}], ",", 
       RowBox[{"{", 
        RowBox[{
        "1.9999999999999998`", ",", "2.8000000000000003`", ",", 
         "0.33659791275606116`"}], "}"}], ",", 
       RowBox[{"{", 
        RowBox[{
        "1.9999999999999998`", ",", "3.0000000000000004`", ",", 
         "0.26144158244322924`"}], "}"}], ",", 
       RowBox[{"{", 
        RowBox[{"2.1999999999999997`", ",", "0", ",", "0.9451245163888328`"}],
         "}"}], ",", 
       RowBox[{"{", 
        RowBox[{
        "2.1999999999999997`", ",", "0.2`", ",", "0.9451245163853557`"}], 
        "}"}], ",", 
       RowBox[{"{", 
        RowBox[{
        "2.1999999999999997`", ",", "0.4`", ",", "0.945124516382725`"}], 
        "}"}], ",", 
       RowBox[{"{", 
        RowBox[{
        "2.1999999999999997`", ",", "0.6000000000000001`", ",", 
         "0.9451245163808032`"}], "}"}], ",", 
       RowBox[{"{", 
        RowBox[{
        "2.1999999999999997`", ",", "0.8`", ",", "0.94512451637937`"}], "}"}],
        ",", 
       RowBox[{"{", 
        RowBox[{
        "2.1999999999999997`", ",", "1.`", ",", "0.9451245163782567`"}], 
        "}"}], ",", 
       RowBox[{"{", 
        RowBox[{
        "2.1999999999999997`", ",", "1.2`", ",", "0.9451245163773696`"}], 
        "}"}], ",", 
       RowBox[{"{", 
        RowBox[{
        "2.1999999999999997`", ",", "1.4`", ",", "0.9451245024275471`"}], 
        "}"}], ",", 
       RowBox[{"{", 
        RowBox[{
        "2.1999999999999997`", ",", "1.5999999999999999`", ",", 
         "0.9451230792423847`"}], "}"}], ",", 
       RowBox[{"{", 
        RowBox[{
        "2.1999999999999997`", ",", "1.7999999999999998`", ",", 
         "0.9450130239615695`"}], "}"}], ",", 
       RowBox[{"{", 
        RowBox[{
        "2.1999999999999997`", ",", "1.9999999999999998`", ",", 
         "0.9407620950835269`"}], "}"}], ",", 
       RowBox[{"{", 
        RowBox[{
        "2.1999999999999997`", ",", "2.1999999999999997`", ",", 
         "0.8959583678660213`"}], "}"}], ",", 
       RowBox[{"{", 
        RowBox[{
        "2.1999999999999997`", ",", "2.4`", ",", "0.7649582518584417`"}], 
        "}"}], ",", 
       RowBox[{"{", 
        RowBox[{
        "2.1999999999999997`", ",", "2.6`", ",", "0.5935374701833386`"}], 
        "}"}], ",", 
       RowBox[{"{", 
        RowBox[{
        "2.1999999999999997`", ",", "2.8000000000000003`", ",", 
         "0.4449414320138395`"}], "}"}], ",", 
       RowBox[{"{", 
        RowBox[{
        "2.1999999999999997`", ",", "3.0000000000000004`", ",", 
         "0.33660213055813765`"}], "}"}], ",", 
       RowBox[{"{", 
        RowBox[{"2.4`", ",", "0", ",", "0.9451245163888328`"}], "}"}], ",", 
       RowBox[{"{", 
        RowBox[{"2.4`", ",", "0.2`", ",", "0.9451245163853557`"}], "}"}], ",", 
       RowBox[{"{", 
        RowBox[{"2.4`", ",", "0.4`", ",", "0.945124516382725`"}], "}"}], ",", 
       
       RowBox[{"{", 
        RowBox[{
        "2.4`", ",", "0.6000000000000001`", ",", "0.9451245163808032`"}], 
        "}"}], ",", 
       RowBox[{"{", 
        RowBox[{"2.4`", ",", "0.8`", ",", "0.94512451637937`"}], "}"}], ",", 
       RowBox[{"{", 
        RowBox[{"2.4`", ",", "1.`", ",", "0.9451245163782567`"}], "}"}], ",", 
       
       RowBox[{"{", 
        RowBox[{"2.4`", ",", "1.2`", ",", "0.9451245163773696`"}], "}"}], ",", 
       RowBox[{"{", 
        RowBox[{"2.4`", ",", "1.4`", ",", "0.9451245163766576`"}], "}"}], ",", 
       RowBox[{"{", 
        RowBox[{
        "2.4`", ",", "1.5999999999999999`", ",", "0.9451245023693386`"}], 
        "}"}], ",", 
       RowBox[{"{", 
        RowBox[{
        "2.4`", ",", "1.7999999999999998`", ",", "0.9451230754389499`"}], 
        "}"}], ",", 
       RowBox[{"{", 
        RowBox[{
        "2.4`", ",", "1.9999999999999998`", ",", "0.945012881391533`"}], 
        "}"}], ",", 
       RowBox[{"{", 
        RowBox[{
        "2.4`", ",", "2.1999999999999997`", ",", "0.9407608031595183`"}], 
        "}"}], ",", 
       RowBox[{"{", 
        RowBox[{"2.4`", ",", "2.4`", ",", "0.8959583678659483`"}], "}"}], ",", 
       RowBox[{"{", 
        RowBox[{"2.4`", ",", "2.6`", ",", "0.7649613248295172`"}], "}"}], ",", 
       RowBox[{"{", 
        RowBox[{
        "2.4`", ",", "2.8000000000000003`", ",", "0.5935417649410771`"}], 
        "}"}], ",", 
       RowBox[{"{", 
        RowBox[{
        "2.4`", ",", "3.0000000000000004`", ",", "0.44494554018230137`"}], 
        "}"}], ",", 
       RowBox[{"{", 
        RowBox[{"2.6`", ",", "0", ",", "0.9451245163888328`"}], "}"}], ",", 
       RowBox[{"{", 
        RowBox[{"2.6`", ",", "0.2`", ",", "0.9451245163853557`"}], "}"}], ",", 
       RowBox[{"{", 
        RowBox[{"2.6`", ",", "0.4`", ",", "0.945124516382725`"}], "}"}], ",", 
       
       RowBox[{"{", 
        RowBox[{
        "2.6`", ",", "0.6000000000000001`", ",", "0.9451245163808032`"}], 
        "}"}], ",", 
       RowBox[{"{", 
        RowBox[{"2.6`", ",", "0.8`", ",", "0.94512451637937`"}], "}"}], ",", 
       RowBox[{"{", 
        RowBox[{"2.6`", ",", "1.`", ",", "0.9451245163782567`"}], "}"}], ",", 
       
       RowBox[{"{", 
        RowBox[{"2.6`", ",", "1.2`", ",", "0.9451245163773696`"}], "}"}], ",", 
       RowBox[{"{", 
        RowBox[{"2.6`", ",", "1.4`", ",", "0.9451245163766576`"}], "}"}], ",", 
       RowBox[{"{", 
        RowBox[{
        "2.6`", ",", "1.5999999999999999`", ",", "0.9451245163760935`"}], 
        "}"}], ",", 
       RowBox[{"{", 
        RowBox[{
        "2.6`", ",", "1.7999999999999998`", ",", "0.9451245023229458`"}], 
        "}"}], ",", 
       RowBox[{"{", 
        RowBox[{
        "2.6`", ",", "1.9999999999999998`", ",", "0.9451230724058918`"}], 
        "}"}], ",", 
       RowBox[{"{", 
        RowBox[{
        "2.6`", ",", "2.1999999999999997`", ",", "0.9450127675993235`"}], 
        "}"}], ",", 
       RowBox[{"{", 
        RowBox[{"2.6`", ",", "2.4`", ",", "0.9407597707602728`"}], "}"}], ",", 
       RowBox[{"{", 
        RowBox[{"2.6`", ",", "2.6`", ",", "0.8959583678661087`"}], "}"}], ",", 
       RowBox[{"{", 
        RowBox[{
        "2.6`", ",", "2.8000000000000003`", ",", "0.7649637915208694`"}], 
        "}"}], ",", 
       RowBox[{"{", 
        RowBox[{
        "2.6`", ",", "3.0000000000000004`", ",", "0.5935452197685344`"}], 
        "}"}], ",", 
       RowBox[{"{", 
        RowBox[{"2.8000000000000003`", ",", "0", ",", "0.9451245163888328`"}],
         "}"}], ",", 
       RowBox[{"{", 
        RowBox[{
        "2.8000000000000003`", ",", "0.2`", ",", "0.9451245163853557`"}], 
        "}"}], ",", 
       RowBox[{"{", 
        RowBox[{
        "2.8000000000000003`", ",", "0.4`", ",", "0.945124516382725`"}], 
        "}"}], ",", 
       RowBox[{"{", 
        RowBox[{
        "2.8000000000000003`", ",", "0.6000000000000001`", ",", 
         "0.9451245163808032`"}], "}"}], ",", 
       RowBox[{"{", 
        RowBox[{
        "2.8000000000000003`", ",", "0.8`", ",", "0.94512451637937`"}], "}"}],
        ",", 
       RowBox[{"{", 
        RowBox[{
        "2.8000000000000003`", ",", "1.`", ",", "0.9451245163782567`"}], 
        "}"}], ",", 
       RowBox[{"{", 
        RowBox[{
        "2.8000000000000003`", ",", "1.2`", ",", "0.9451245163773696`"}], 
        "}"}], ",", 
       RowBox[{"{", 
        RowBox[{
        "2.8000000000000003`", ",", "1.4`", ",", "0.9451245163766576`"}], 
        "}"}], ",", 
       RowBox[{"{", 
        RowBox[{
        "2.8000000000000003`", ",", "1.5999999999999999`", ",", 
         "0.9451245163760935`"}], "}"}], ",", 
       RowBox[{"{", 
        RowBox[{
        "2.8000000000000003`", ",", "1.7999999999999998`", ",", 
         "0.9451245163756788`"}], "}"}], ",", 
       RowBox[{"{", 
        RowBox[{
        "2.8000000000000003`", ",", "1.9999999999999998`", ",", 
         "0.9451245022857901`"}], "}"}], ",", 
       RowBox[{"{", 
        RowBox[{
        "2.8000000000000003`", ",", "2.1999999999999997`", ",", 
         "0.9451230699742657`"}], "}"}], ",", 
       RowBox[{"{", 
        RowBox[{
        "2.8000000000000003`", ",", "2.4`", ",", "0.94501267630479`"}], "}"}],
        ",", 
       RowBox[{"{", 
        RowBox[{
        "2.8000000000000003`", ",", "2.6`", ",", "0.940758941668569`"}], 
        "}"}], ",", 
       RowBox[{"{", 
        RowBox[{
        "2.8000000000000003`", ",", "2.8000000000000003`", ",", 
         "0.8959583678658115`"}], "}"}], ",", 
       RowBox[{"{", 
        RowBox[{
        "2.8000000000000003`", ",", "3.0000000000000004`", ",", 
         "0.7649657796000222`"}], "}"}], ",", 
       RowBox[{"{", 
        RowBox[{"3.0000000000000004`", ",", "0", ",", "0.9451245163888328`"}],
         "}"}], ",", 
       RowBox[{"{", 
        RowBox[{
        "3.0000000000000004`", ",", "0.2`", ",", "0.9451245163853557`"}], 
        "}"}], ",", 
       RowBox[{"{", 
        RowBox[{
        "3.0000000000000004`", ",", "0.4`", ",", "0.945124516382725`"}], 
        "}"}], ",", 
       RowBox[{"{", 
        RowBox[{
        "3.0000000000000004`", ",", "0.6000000000000001`", ",", 
         "0.9451245163808032`"}], "}"}], ",", 
       RowBox[{"{", 
        RowBox[{
        "3.0000000000000004`", ",", "0.8`", ",", "0.94512451637937`"}], "}"}],
        ",", 
       RowBox[{"{", 
        RowBox[{
        "3.0000000000000004`", ",", "1.`", ",", "0.9451245163782567`"}], 
        "}"}], ",", 
       RowBox[{"{", 
        RowBox[{
        "3.0000000000000004`", ",", "1.2`", ",", "0.9451245163773696`"}], 
        "}"}], ",", 
       RowBox[{"{", 
        RowBox[{
        "3.0000000000000004`", ",", "1.4`", ",", "0.9451245163766576`"}], 
        "}"}], ",", 
       RowBox[{"{", 
        RowBox[{
        "3.0000000000000004`", ",", "1.5999999999999999`", ",", 
         "0.9451245163760935`"}], "}"}], ",", 
       RowBox[{"{", 
        RowBox[{
        "3.0000000000000004`", ",", "1.7999999999999998`", ",", 
         "0.9451245163756788`"}], "}"}], ",", 
       RowBox[{"{", 
        RowBox[{
        "3.0000000000000004`", ",", "1.9999999999999998`", ",", 
         "0.9451245163753279`"}], "}"}], ",", 
       RowBox[{"{", 
        RowBox[{
        "3.0000000000000004`", ",", "2.1999999999999997`", ",", 
         "0.9451245022558732`"}], "}"}], ",", 
       RowBox[{"{", 
        RowBox[{
        "3.0000000000000004`", ",", "2.4`", ",", "0.9451230680164066`"}], 
        "}"}], ",", 
       RowBox[{"{", 
        RowBox[{
        "3.0000000000000004`", ",", "2.6`", ",", "0.9450126027548832`"}], 
        "}"}], ",", 
       RowBox[{"{", 
        RowBox[{
        "3.0000000000000004`", ",", "2.8000000000000003`", ",", 
         "0.9407582731995188`"}], "}"}], ",", 
       RowBox[{"{", 
        RowBox[{
        "3.0000000000000004`", ",", "3.0000000000000004`", ",", 
         "0.8959583678659389`"}], "}"}]}], "}"}]}], ";"}], " ", 
   "\[IndentingNewLine]", "\[IndentingNewLine]", "\n", 
   RowBox[{
    RowBox[{"RewardPr09", "=", 
     RowBox[{"{", 
      RowBox[{
       RowBox[{"{", 
        RowBox[{"0", ",", "0", ",", "3.4495649631058393`*^-7"}], "}"}], ",", 
       RowBox[{"{", 
        RowBox[{"0", ",", "0.2`", ",", "3.02769274017263`*^-7"}], "}"}], ",", 
       
       RowBox[{"{", 
        RowBox[{"0", ",", "0.4`", ",", "2.7134379778922565`*^-7"}], "}"}], 
       ",", 
       RowBox[{"{", 
        RowBox[{
        "0", ",", "0.6000000000000001`", ",", "2.470154327984099`*^-7"}], 
        "}"}], ",", 
       RowBox[{"{", 
        RowBox[{"0", ",", "0.8`", ",", "2.2758976060831605`*^-7"}], "}"}], 
       ",", 
       RowBox[{"{", 
        RowBox[{"0", ",", "1.`", ",", "2.1168757702973902`*^-7"}], "}"}], ",", 
       RowBox[{"{", 
        RowBox[{"0", ",", "1.2`", ",", "1.9840275042995954`*^-7"}], "}"}], 
       ",", 
       RowBox[{"{", 
        RowBox[{"0", ",", "1.4`", ",", "1.8711664045417503`*^-7"}], "}"}], 
       ",", 
       RowBox[{"{", 
        RowBox[{
        "0", ",", "1.5999999999999999`", ",", "1.7739276649700696`*^-7"}], 
        "}"}], ",", 
       RowBox[{"{", 
        RowBox[{
        "0", ",", "1.7999999999999998`", ",", "1.689143730070316`*^-7"}], 
        "}"}], ",", 
       RowBox[{"{", 
        RowBox[{
        "0", ",", "1.9999999999999998`", ",", "1.6144594420286255`*^-7"}], 
        "}"}], ",", 
       RowBox[{"{", 
        RowBox[{
        "0", ",", "2.1999999999999997`", ",", "1.5480864405733415`*^-7"}], 
        "}"}], ",", 
       RowBox[{"{", 
        RowBox[{"0", ",", "2.4`", ",", "1.4886415571406718`*^-7"}], "}"}], 
       ",", 
       RowBox[{"{", 
        RowBox[{"0", ",", "2.6`", ",", "1.4350375620464298`*^-7"}], "}"}], 
       ",", 
       RowBox[{"{", 
        RowBox[{
        "0", ",", "2.8000000000000003`", ",", "1.3864075115307786`*^-7"}], 
        "}"}], ",", 
       RowBox[{"{", 
        RowBox[{
        "0", ",", "3.0000000000000004`", ",", "1.342051229854925`*^-7"}], 
        "}"}], ",", 
       RowBox[{"{", 
        RowBox[{"0.2`", ",", "0", ",", "4.042796557479952`*^-7"}], "}"}], ",", 
       RowBox[{"{", 
        RowBox[{"0.2`", ",", "0.2`", ",", "3.449564963105976`*^-7"}], "}"}], 
       ",", 
       RowBox[{"{", 
        RowBox[{"0.2`", ",", "0.4`", ",", "3.0276927482431983`*^-7"}], "}"}], 
       ",", 
       RowBox[{"{", 
        RowBox[{
        "0.2`", ",", "0.6000000000000001`", ",", "2.7134379838621855`*^-7"}], 
        "}"}], ",", 
       RowBox[{"{", 
        RowBox[{"0.2`", ",", "0.8`", ",", "2.470154332465642`*^-7"}], "}"}], 
       ",", 
       RowBox[{"{", 
        RowBox[{"0.2`", ",", "1.`", ",", "2.275897609520337`*^-7"}], "}"}], 
       ",", 
       RowBox[{"{", 
        RowBox[{"0.2`", ",", "1.2`", ",", "2.116875772983663`*^-7"}], "}"}], 
       ",", 
       RowBox[{"{", 
        RowBox[{"0.2`", ",", "1.4`", ",", "1.9840275064334707`*^-7"}], "}"}], 
       ",", 
       RowBox[{"{", 
        RowBox[{
        "0.2`", ",", "1.5999999999999999`", ",", "1.871166406260471`*^-7"}], 
        "}"}], ",", 
       RowBox[{"{", 
        RowBox[{
        "0.2`", ",", "1.7999999999999998`", ",", "1.7739276663713035`*^-7"}], 
        "}"}], ",", 
       RowBox[{"{", 
        RowBox[{
        "0.2`", ",", "1.9999999999999998`", ",", "1.6891437312246024`*^-7"}], 
        "}"}], ",", 
       RowBox[{"{", 
        RowBox[{
        "0.2`", ",", "2.1999999999999997`", ",", "1.6144594429881934`*^-7"}], 
        "}"}], ",", 
       RowBox[{"{", 
        RowBox[{"0.2`", ",", "2.4`", ",", "1.5480864413772517`*^-7"}], "}"}], 
       ",", 
       RowBox[{"{", 
        RowBox[{"0.2`", ",", "2.6`", ",", "1.4886415578189152`*^-7"}], "}"}], 
       ",", 
       RowBox[{"{", 
        RowBox[{
        "0.2`", ",", "2.8000000000000003`", ",", "1.4350375626220831`*^-7"}], 
        "}"}], ",", 
       RowBox[{"{", 
        RowBox[{
        "0.2`", ",", "3.0000000000000004`", ",", "1.386407512022091`*^-7"}], 
        "}"}], ",", 
       RowBox[{"{", 
        RowBox[{"0.4`", ",", "0", ",", "4.914353709132329`*^-7"}], "}"}], ",", 
       RowBox[{"{", 
        RowBox[{"0.4`", ",", "0.2`", ",", "4.0427957652127007`*^-7"}], "}"}], 
       ",", 
       RowBox[{"{", 
        RowBox[{"0.4`", ",", "0.4`", ",", "3.449564963105991`*^-7"}], "}"}], 
       ",", 
       RowBox[{"{", 
        RowBox[{
        "0.4`", ",", "0.6000000000000001`", ",", "3.0276927530011184`*^-7"}], 
        "}"}], ",", 
       RowBox[{"{", 
        RowBox[{"0.4`", ",", "0.8`", ",", "2.7134379875720045`*^-7"}], "}"}], 
       ",", 
       RowBox[{"{", 
        RowBox[{"0.4`", ",", "1.`", ",", "2.4701543353686626`*^-7"}], "}"}], 
       ",", 
       RowBox[{"{", 
        RowBox[{"0.4`", ",", "1.2`", ",", "2.275897611822674`*^-7"}], "}"}], 
       ",", 
       RowBox[{"{", 
        RowBox[{"0.4`", ",", "1.4`", ",", "2.1168757748331592`*^-7"}], "}"}], 
       ",", 
       RowBox[{"{", 
        RowBox[{
        "0.4`", ",", "1.5999999999999999`", ",", "1.9840275079363633`*^-7"}], 
        "}"}], ",", 
       RowBox[{"{", 
        RowBox[{
        "0.4`", ",", "1.7999999999999998`", ",", "1.8711664074945235`*^-7"}], 
        "}"}], ",", 
       RowBox[{"{", 
        RowBox[{
        "0.4`", ",", "1.9999999999999998`", ",", "1.7739276673937956`*^-7"}], 
        "}"}], ",", 
       RowBox[{"{", 
        RowBox[{
        "0.4`", ",", "2.1999999999999997`", ",", "1.6891437320786223`*^-7"}], 
        "}"}], ",", 
       RowBox[{"{", 
        RowBox[{"0.4`", ",", "2.4`", ",", "1.6144594437065864`*^-7"}], "}"}], 
       ",", 
       RowBox[{"{", 
        RowBox[{"0.4`", ",", "2.6`", ",", "1.5480864419854622`*^-7"}], "}"}], 
       ",", 
       RowBox[{"{", 
        RowBox[{
        "0.4`", ",", "2.8000000000000003`", ",", "1.4886415583366603`*^-7"}], 
        "}"}], ",", 
       RowBox[{"{", 
        RowBox[{
        "0.4`", ",", "3.0000000000000004`", ",", "1.4350375630650165`*^-7"}], 
        "}"}], ",", 
       RowBox[{"{", 
        RowBox[{
        "0.6000000000000001`", ",", "0", ",", "6.112213090714783`*^-7"}], 
        "}"}], ",", 
       RowBox[{"{", 
        RowBox[{
        "0.6000000000000001`", ",", "0.2`", ",", "4.91431244088548`*^-7"}], 
        "}"}], ",", 
       RowBox[{"{", 
        RowBox[{
        "0.6000000000000001`", ",", "0.4`", ",", "4.042795298129858`*^-7"}], 
        "}"}], ",", 
       RowBox[{"{", 
        RowBox[{
        "0.6000000000000001`", ",", "0.6000000000000001`", ",", 
         "3.4495649631056186`*^-7"}], "}"}], ",", 
       RowBox[{"{", 
        RowBox[{
        "0.6000000000000001`", ",", "0.8`", ",", "3.027692756083417`*^-7"}], 
        "}"}], ",", 
       RowBox[{"{", 
        RowBox[{
        "0.6000000000000001`", ",", "1.`", ",", "2.71343799005703`*^-7"}], 
        "}"}], ",", 
       RowBox[{"{", 
        RowBox[{
        "0.6000000000000001`", ",", "1.2`", ",", "2.4701543373673004`*^-7"}], 
        "}"}], ",", 
       RowBox[{"{", 
        RowBox[{
        "0.6000000000000001`", ",", "1.4`", ",", "2.275897613444348`*^-7"}], 
        "}"}], ",", 
       RowBox[{"{", 
        RowBox[{
        "0.6000000000000001`", ",", "1.5999999999999999`", ",", 
         "2.116875776160987`*^-7"}], "}"}], ",", 
       RowBox[{"{", 
        RowBox[{
        "0.6000000000000001`", ",", "1.7999999999999998`", ",", 
         "1.984027509033034`*^-7"}], "}"}], ",", 
       RowBox[{"{", 
        RowBox[{
        "0.6000000000000001`", ",", "1.9999999999999998`", ",", 
         "1.8711664084075716`*^-7"}], "}"}], ",", 
       RowBox[{"{", 
        RowBox[{
        "0.6000000000000001`", ",", "2.1999999999999997`", ",", 
         "1.7739276681594245`*^-7"}], "}"}], ",", 
       RowBox[{"{", 
        RowBox[{
        "0.6000000000000001`", ",", "2.4`", ",", "1.6891437327247383`*^-7"}], 
        "}"}], ",", 
       RowBox[{"{", 
        RowBox[{
        "0.6000000000000001`", ",", "2.6`", ",", "1.6144594442550812`*^-7"}], 
        "}"}], ",", 
       RowBox[{"{", 
        RowBox[{
        "0.6000000000000001`", ",", "2.8000000000000003`", ",", 
         "1.5480864424534042`*^-7"}], "}"}], ",", 
       RowBox[{"{", 
        RowBox[{
        "0.6000000000000001`", ",", "3.0000000000000004`", ",", 
         "1.48864155873773`*^-7"}], "}"}], ",", 
       RowBox[{"{", 
        RowBox[{"0.8`", ",", "0", ",", "6.836937837443821`*^-7"}], "}"}], ",", 
       RowBox[{"{", 
        RowBox[{"0.8`", ",", "0.2`", ",", "6.111498732399545`*^-7"}], "}"}], 
       ",", 
       RowBox[{"{", 
        RowBox[{"0.8`", ",", "0.4`", ",", "4.914286795753642`*^-7"}], "}"}], 
       ",", 
       RowBox[{"{", 
        RowBox[{
        "0.8`", ",", "0.6000000000000001`", ",", "4.042794995563633`*^-7"}], 
        "}"}], ",", 
       RowBox[{"{", 
        RowBox[{"0.8`", ",", "0.8`", ",", "3.449564963105977`*^-7"}], "}"}], 
       ",", 
       RowBox[{"{", 
        RowBox[{"0.8`", ",", "1.`", ",", "3.027692758205373`*^-7"}], "}"}], 
       ",", 
       RowBox[{"{", 
        RowBox[{"0.8`", ",", "1.2`", ",", "2.713437991807294`*^-7"}], "}"}], 
       ",", 
       RowBox[{"{", 
        RowBox[{"0.8`", ",", "1.4`", ",", "2.470154338802242`*^-7"}], "}"}], 
       ",", 
       RowBox[{"{", 
        RowBox[{
        "0.8`", ",", "1.5999999999999999`", ",", "2.2758976146276702`*^-7"}], 
        "}"}], ",", 
       RowBox[{"{", 
        RowBox[{
        "0.8`", ",", "1.7999999999999998`", ",", "2.116875777143379`*^-7"}], 
        "}"}], ",", 
       RowBox[{"{", 
        RowBox[{
        "0.8`", ",", "1.9999999999999998`", ",", "1.9840275098542262`*^-7"}], 
        "}"}], ",", 
       RowBox[{"{", 
        RowBox[{
        "0.8`", ",", "2.1999999999999997`", ",", "1.8711664090982626`*^-7"}], 
        "}"}], ",", 
       RowBox[{"{", 
        RowBox[{"0.8`", ",", "2.4`", ",", "1.77392766874382`*^-7"}], "}"}], 
       ",", 
       RowBox[{"{", 
        RowBox[{"0.8`", ",", "2.6`", ",", "1.6891437332219066`*^-7"}], "}"}], 
       ",", 
       RowBox[{"{", 
        RowBox[{
        "0.8`", ",", "2.8000000000000003`", ",", "1.614459444679942`*^-7"}], 
        "}"}], ",", 
       RowBox[{"{", 
        RowBox[{
        "0.8`", ",", "3.0000000000000004`", ",", "1.5480864428181077`*^-7"}], 
        "}"}], ",", 
       RowBox[{"{", 
        RowBox[{"1.`", ",", "0", ",", "6.898043068930755`*^-7"}], "}"}], ",", 
       
       RowBox[{"{", 
        RowBox[{"1.`", ",", "0.2`", ",", "6.836431914674044`*^-7"}], "}"}], 
       ",", 
       RowBox[{"{", 
        RowBox[{"1.`", ",", "0.4`", ",", "6.111035294076257`*^-7"}], "}"}], 
       ",", 
       RowBox[{"{", 
        RowBox[{
        "1.`", ",", "0.6000000000000001`", ",", "4.914269617082191`*^-7"}], 
        "}"}], ",", 
       RowBox[{"{", 
        RowBox[{"1.`", ",", "0.8`", ",", "4.0427947872513027`*^-7"}], "}"}], 
       ",", 
       RowBox[{"{", 
        RowBox[{"1.`", ",", "1.`", ",", "3.44956496310597`*^-7"}], "}"}], ",", 
       RowBox[{"{", 
        RowBox[{"1.`", ",", "1.2`", ",", "3.0276927597288253`*^-7"}], "}"}], 
       ",", 
       RowBox[{"{", 
        RowBox[{"1.`", ",", "1.4`", ",", "2.7134379930844796`*^-7"}], "}"}], 
       ",", 
       RowBox[{"{", 
        RowBox[{
        "1.`", ",", "1.5999999999999999`", ",", "2.470154339864005`*^-7"}], 
        "}"}], ",", 
       RowBox[{"{", 
        RowBox[{
        "1.`", ",", "1.7999999999999998`", ",", "2.2758976155137355`*^-7"}], 
        "}"}], ",", 
       RowBox[{"{", 
        RowBox[{
        "1.`", ",", "1.9999999999999998`", ",", "2.116875777886654`*^-7"}], 
        "}"}], ",", 
       RowBox[{"{", 
        RowBox[{
        "1.`", ",", "2.1999999999999997`", ",", "1.9840275104810983`*^-7"}], 
        "}"}], ",", 
       RowBox[{"{", 
        RowBox[{"1.`", ",", "2.4`", ",", "1.8711664096297112`*^-7"}], "}"}], 
       ",", 
       RowBox[{"{", 
        RowBox[{"1.`", ",", "2.6`", ",", "1.7739276691965713`*^-7"}], "}"}], 
       ",", 
       RowBox[{"{", 
        RowBox[{
        "1.`", ",", "2.8000000000000003`", ",", "1.6891437336093448`*^-7"}], 
        "}"}], ",", 
       RowBox[{"{", 
        RowBox[{
        "1.`", ",", "3.0000000000000004`", ",", "1.6144594450128861`*^-7"}], 
        "}"}], ",", 
       RowBox[{"{", 
        RowBox[{"1.2`", ",", "0", ",", "6.898043068930755`*^-7"}], "}"}], ",", 
       RowBox[{"{", 
        RowBox[{"1.2`", ",", "0.2`", ",", "6.898025281374073`*^-7"}], "}"}], 
       ",", 
       RowBox[{"{", 
        RowBox[{"1.2`", ",", "0.4`", ",", "6.836088395233355`*^-7"}], "}"}], 
       ",", 
       RowBox[{"{", 
        RowBox[{
        "1.2`", ",", "0.6000000000000001`", ",", "6.110715907008537`*^-7"}], 
        "}"}], ",", 
       RowBox[{"{", 
        RowBox[{"1.2`", ",", "0.8`", ",", "4.914257517056023`*^-7"}], "}"}], 
       ",", 
       RowBox[{"{", 
        RowBox[{"1.2`", ",", "1.`", ",", "4.042794637691502`*^-7"}], "}"}], 
       ",", 
       RowBox[{"{", 
        RowBox[{"1.2`", ",", "1.2`", ",", "3.449564963106031`*^-7"}], "}"}], 
       ",", 
       RowBox[{"{", 
        RowBox[{"1.2`", ",", "1.4`", ",", "3.027692760856085`*^-7"}], "}"}], 
       ",", 
       RowBox[{"{", 
        RowBox[{
        "1.2`", ",", "1.5999999999999999`", ",", "2.713437994040789`*^-7"}], 
        "}"}], ",", 
       RowBox[{"{", 
        RowBox[{
        "1.2`", ",", "1.7999999999999998`", ",", "2.4701543406671703`*^-7"}], 
        "}"}], ",", 
       RowBox[{"{", 
        RowBox[{
        "1.2`", ",", "1.9999999999999998`", ",", "2.2758976161901331`*^-7"}], 
        "}"}], ",", 
       RowBox[{"{", 
        RowBox[{
        "1.2`", ",", "2.1999999999999997`", ",", "2.1168757784585135`*^-7"}], 
        "}"}], ",", 
       RowBox[{"{", 
        RowBox[{"1.2`", ",", "2.4`", ",", "1.9840275109666674`*^-7"}], "}"}], 
       ",", 
       RowBox[{"{", 
        RowBox[{"1.2`", ",", "2.6`", ",", "1.871166410043944`*^-7"}], "}"}], 
       ",", 
       RowBox[{"{", 
        RowBox[{
        "1.2`", ",", "2.8000000000000003`", ",", "1.7739276695513535`*^-7"}], 
        "}"}], ",", 
       RowBox[{"{", 
        RowBox[{
        "1.2`", ",", "3.0000000000000004`", ",", "1.689143733914391`*^-7"}], 
        "}"}], ",", 
       RowBox[{"{", 
        RowBox[{"1.4`", ",", "0", ",", "6.898043068930755`*^-7"}], "}"}], ",", 
       RowBox[{"{", 
        RowBox[{"1.4`", ",", "0.2`", ",", "6.898025281374073`*^-7"}], "}"}], 
       ",", 
       RowBox[{"{", 
        RowBox[{"1.4`", ",", "0.4`", ",", "6.898012691889843`*^-7"}], "}"}], 
       ",", 
       RowBox[{"{", 
        RowBox[{
        "1.4`", ",", "0.6000000000000001`", ",", "6.835844168032446`*^-7"}], 
        "}"}], ",", 
       RowBox[{"{", 
        RowBox[{"1.4`", ",", "0.8`", ",", "6.110486440048535`*^-7"}], "}"}], 
       ",", 
       RowBox[{"{", 
        RowBox[{"1.4`", ",", "1.`", ",", "4.914248687558802`*^-7"}], "}"}], 
       ",", 
       RowBox[{"{", 
        RowBox[{"1.4`", ",", "1.2`", ",", "4.042794527034244`*^-7"}], "}"}], 
       ",", 
       RowBox[{"{", 
        RowBox[{"1.4`", ",", "1.4`", ",", "3.449564963105985`*^-7"}], "}"}], 
       ",", 
       RowBox[{"{", 
        RowBox[{
        "1.4`", ",", "1.5999999999999999`", ",", "3.0276927617087886`*^-7"}], 
        "}"}], ",", 
       RowBox[{"{", 
        RowBox[{
        "1.4`", ",", "1.7999999999999998`", ",", "2.7134379947708655`*^-7"}], 
        "}"}], ",", 
       RowBox[{"{", 
        RowBox[{
        "1.4`", ",", "1.9999999999999998`", ",", "2.4701543412851634`*^-7"}], 
        "}"}], ",", 
       RowBox[{"{", 
        RowBox[{
        "1.4`", ",", "2.1999999999999997`", ",", "2.2758976167140942`*^-7"}], 
        "}"}], ",", 
       RowBox[{"{", 
        RowBox[{"1.4`", ",", "2.4`", ",", "2.1168757789042121`*^-7"}], "}"}], 
       ",", 
       RowBox[{"{", 
        RowBox[{"1.4`", ",", "2.6`", ",", "1.9840275113472528`*^-7"}], "}"}], 
       ",", 
       RowBox[{"{", 
        RowBox[{
        "1.4`", ",", "2.8000000000000003`", ",", "1.871166410370032`*^-7"}], 
        "}"}], ",", 
       RowBox[{"{", 
        RowBox[{
        "1.4`", ",", "3.0000000000000004`", ",", "1.773927669831886`*^-7"}], 
        "}"}], ",", 
       RowBox[{"{", 
        RowBox[{
        "1.5999999999999999`", ",", "0", ",", "6.898043068930755`*^-7"}], 
        "}"}], ",", 
       RowBox[{"{", 
        RowBox[{
        "1.5999999999999999`", ",", "0.2`", ",", "6.898025281374073`*^-7"}], 
        "}"}], ",", 
       RowBox[{"{", 
        RowBox[{
        "1.5999999999999999`", ",", "0.4`", ",", "6.898012691889843`*^-7"}], 
        "}"}], ",", 
       RowBox[{"{", 
        RowBox[{
        "1.5999999999999999`", ",", "0.6000000000000001`", ",", 
         "6.898003474318936`*^-7"}], "}"}], ",", 
       RowBox[{"{", 
        RowBox[{
        "1.5999999999999999`", ",", "0.8`", ",", "6.835664757507326`*^-7"}], 
        "}"}], ",", 
       RowBox[{"{", 
        RowBox[{
        "1.5999999999999999`", ",", "1.`", ",", "6.110316574512948`*^-7"}], 
        "}"}], ",", 
       RowBox[{"{", 
        RowBox[{
        "1.5999999999999999`", ",", "1.2`", ",", "4.914242076289922`*^-7"}], 
        "}"}], ",", 
       RowBox[{"{", 
        RowBox[{
        "1.5999999999999999`", ",", "1.4`", ",", "4.0427944433178234`*^-7"}], 
        "}"}], ",", 
       RowBox[{"{", 
        RowBox[{
        "1.5999999999999999`", ",", "1.5999999999999999`", ",", 
         "3.449564963105841`*^-7"}], "}"}], ",", 
       RowBox[{"{", 
        RowBox[{
        "1.5999999999999999`", ",", "1.7999999999999998`", ",", 
         "3.027692762365121`*^-7"}], "}"}], ",", 
       RowBox[{"{", 
        RowBox[{
        "1.5999999999999999`", ",", "1.9999999999999998`", ",", 
         "2.7134379953363124`*^-7"}], "}"}], ",", 
       RowBox[{"{", 
        RowBox[{
        "1.5999999999999999`", ",", "2.1999999999999997`", ",", 
         "2.4701543417668716`*^-7"}], "}"}], ",", 
       RowBox[{"{", 
        RowBox[{
        "1.5999999999999999`", ",", "2.4`", ",", "2.2758976171246172`*^-7"}], 
        "}"}], ",", 
       RowBox[{"{", 
        RowBox[{
        "1.5999999999999999`", ",", "2.6`", ",", "2.1168757792551458`*^-7"}], 
        "}"}], ",", 
       RowBox[{"{", 
        RowBox[{
        "1.5999999999999999`", ",", "2.8000000000000003`", ",", 
         "1.9840275116481178`*^-7"}], "}"}], ",", 
       RowBox[{"{", 
        RowBox[{
        "1.5999999999999999`", ",", "3.0000000000000004`", ",", 
         "1.871166410628891`*^-7"}], "}"}], ",", 
       RowBox[{"{", 
        RowBox[{
        "1.7999999999999998`", ",", "0", ",", "6.898043068930755`*^-7"}], 
        "}"}], ",", 
       RowBox[{"{", 
        RowBox[{
        "1.7999999999999998`", ",", "0.2`", ",", "6.898025281374073`*^-7"}], 
        "}"}], ",", 
       RowBox[{"{", 
        RowBox[{
        "1.7999999999999998`", ",", "0.4`", ",", "6.898012691889843`*^-7"}], 
        "}"}], ",", 
       RowBox[{"{", 
        RowBox[{
        "1.7999999999999998`", ",", "0.6000000000000001`", ",", 
         "6.898003474318936`*^-7"}], "}"}], ",", 
       RowBox[{"{", 
        RowBox[{
        "1.7999999999999998`", ",", "0.8`", ",", "6.897996555649599`*^-7"}], 
        "}"}], ",", 
       RowBox[{"{", 
        RowBox[{
        "1.7999999999999998`", ",", "1.`", ",", "6.835529753790058`*^-7"}], 
        "}"}], ",", 
       RowBox[{"{", 
        RowBox[{
        "1.7999999999999998`", ",", "1.2`", ",", "6.110188016506762`*^-7"}], 
        "}"}], ",", 
       RowBox[{"{", 
        RowBox[{
        "1.7999999999999998`", ",", "1.4`", ",", "4.914237029461976`*^-7"}], 
        "}"}], ",", 
       RowBox[{"{", 
        RowBox[{
        "1.7999999999999998`", ",", "1.5999999999999999`", ",", 
         "4.042794378908282`*^-7"}], "}"}], ",", 
       RowBox[{"{", 
        RowBox[{
        "1.7999999999999998`", ",", "1.7999999999999998`", ",", 
         "3.449564963105841`*^-7"}], "}"}], ",", 
       RowBox[{"{", 
        RowBox[{
        "1.7999999999999998`", ",", "1.9999999999999998`", ",", 
         "3.0276927628764887`*^-7"}], "}"}], ",", 
       RowBox[{"{", 
        RowBox[{
        "1.7999999999999998`", ",", "2.1999999999999997`", ",", 
         "2.713437995779523`*^-7"}], "}"}], ",", 
       RowBox[{"{", 
        RowBox[{
        "1.7999999999999998`", ",", "2.4`", ",", "2.470154342146067`*^-7"}], 
        "}"}], ",", 
       RowBox[{"{", 
        RowBox[{
        "1.7999999999999998`", ",", "2.6`", ",", "2.2758976174492807`*^-7"}], 
        "}"}], ",", 
       RowBox[{"{", 
        RowBox[{
        "1.7999999999999998`", ",", "2.8000000000000003`", ",", 
         "2.11687577953366`*^-7"}], "}"}], ",", 
       RowBox[{"{", 
        RowBox[{
        "1.7999999999999998`", ",", "3.0000000000000004`", ",", 
         "1.9840275118876688`*^-7"}], "}"}], ",", 
       RowBox[{"{", 
        RowBox[{
        "1.9999999999999998`", ",", "0", ",", "6.898043068930755`*^-7"}], 
        "}"}], ",", 
       RowBox[{"{", 
        RowBox[{
        "1.9999999999999998`", ",", "0.2`", ",", "6.898025281374073`*^-7"}], 
        "}"}], ",", 
       RowBox[{"{", 
        RowBox[{
        "1.9999999999999998`", ",", "0.4`", ",", "6.898012691889843`*^-7"}], 
        "}"}], ",", 
       RowBox[{"{", 
        RowBox[{
        "1.9999999999999998`", ",", "0.6000000000000001`", ",", 
         "6.898003474318936`*^-7"}], "}"}], ",", 
       RowBox[{"{", 
        RowBox[{
        "1.9999999999999998`", ",", "0.8`", ",", "6.897996555649599`*^-7"}], 
        "}"}], ",", 
       RowBox[{"{", 
        RowBox[{
        "1.9999999999999998`", ",", "1.`", ",", "6.897991264572595`*^-7"}], 
        "}"}], ",", 
       RowBox[{"{", 
        RowBox[{
        "1.9999999999999998`", ",", "1.2`", ",", "6.835426309712745`*^-7"}], 
        "}"}], ",", 
       RowBox[{"{", 
        RowBox[{
        "1.9999999999999998`", ",", "1.4`", ",", "6.110089077923469`*^-7"}], 
        "}"}], ",", 
       RowBox[{"{", 
        RowBox[{
        "1.9999999999999998`", ",", "1.5999999999999999`", ",", 
         "4.914233119666057`*^-7"}], "}"}], ",", 
       RowBox[{"{", 
        RowBox[{
        "1.9999999999999998`", ",", "1.7999999999999998`", ",", 
         "4.042794328706625`*^-7"}], "}"}], ",", 
       RowBox[{"{", 
        RowBox[{
        "1.9999999999999998`", ",", "1.9999999999999998`", ",", 
         "3.4495649631057853`*^-7"}], "}"}], ",", 
       RowBox[{"{", 
        RowBox[{
        "1.9999999999999998`", ",", "2.1999999999999997`", ",", 
         "3.02769276327898`*^-7"}], "}"}], ",", 
       RowBox[{"{", 
        RowBox[{
        "1.9999999999999998`", ",", "2.4`", ",", "2.7134379961300077`*^-7"}], 
        "}"}], ",", 
       RowBox[{"{", 
        RowBox[{
        "1.9999999999999998`", ",", "2.6`", ",", "2.4701543424470253`*^-7"}], 
        "}"}], ",", 
       RowBox[{"{", 
        RowBox[{
        "1.9999999999999998`", ",", "2.8000000000000003`", ",", 
         "2.275897617707727`*^-7"}], "}"}], ",", 
       RowBox[{"{", 
        RowBox[{
        "1.9999999999999998`", ",", "3.0000000000000004`", ",", 
         "2.1168757797560703`*^-7"}], "}"}], ",", 
       RowBox[{"{", 
        RowBox[{
        "2.1999999999999997`", ",", "0", ",", "6.898043068930755`*^-7"}], 
        "}"}], ",", 
       RowBox[{"{", 
        RowBox[{
        "2.1999999999999997`", ",", "0.2`", ",", "6.898025281374073`*^-7"}], 
        "}"}], ",", 
       RowBox[{"{", 
        RowBox[{
        "2.1999999999999997`", ",", "0.4`", ",", "6.898012691889843`*^-7"}], 
        "}"}], ",", 
       RowBox[{"{", 
        RowBox[{
        "2.1999999999999997`", ",", "0.6000000000000001`", ",", 
         "6.898003474318936`*^-7"}], "}"}], ",", 
       RowBox[{"{", 
        RowBox[{
        "2.1999999999999997`", ",", "0.8`", ",", "6.897996555649599`*^-7"}], 
        "}"}], ",", 
       RowBox[{"{", 
        RowBox[{
        "2.1999999999999997`", ",", "1.`", ",", "6.897991264572595`*^-7"}], 
        "}"}], ",", 
       RowBox[{"{", 
        RowBox[{
        "2.1999999999999997`", ",", "1.2`", ",", "6.897987159900853`*^-7"}], 
        "}"}], ",", 
       RowBox[{"{", 
        RowBox[{
        "2.1999999999999997`", ",", "1.4`", ",", "6.835345939957712`*^-7"}], 
        "}"}], ",", 
       RowBox[{"{", 
        RowBox[{
        "2.1999999999999997`", ",", "1.5999999999999999`", ",", 
         "6.110011946574291`*^-7"}], "}"}], ",", 
       RowBox[{"{", 
        RowBox[{
        "2.1999999999999997`", ",", "1.7999999999999998`", ",", 
         "4.914230055933011`*^-7"}], "}"}], ",", 
       RowBox[{"{", 
        RowBox[{
        "2.1999999999999997`", ",", "1.9999999999999998`", ",", 
         "4.042794289181005`*^-7"}], "}"}], ",", 
       RowBox[{"{", 
        RowBox[{
        "2.1999999999999997`", ",", "2.1999999999999997`", ",", 
         "3.449564963106045`*^-7"}], "}"}], ",", 
       RowBox[{"{", 
        RowBox[{
        "2.1999999999999997`", ",", "2.4`", ",", "3.027692763598545`*^-7"}], 
        "}"}], ",", 
       RowBox[{"{", 
        RowBox[{
        "2.1999999999999997`", ",", "2.6`", ",", "2.713437996408925`*^-7"}], 
        "}"}], ",", 
       RowBox[{"{", 
        RowBox[{
        "2.1999999999999997`", ",", "2.8000000000000003`", ",", 
         "2.470154342687421`*^-7"}], "}"}], ",", 
       RowBox[{"{", 
        RowBox[{
        "2.1999999999999997`", ",", "3.0000000000000004`", ",", 
         "2.2758976179147968`*^-7"}], "}"}], ",", 
       RowBox[{"{", 
        RowBox[{"2.4`", ",", "0", ",", "6.898043068930755`*^-7"}], "}"}], ",", 
       RowBox[{"{", 
        RowBox[{"2.4`", ",", "0.2`", ",", "6.898025281374073`*^-7"}], "}"}], 
       ",", 
       RowBox[{"{", 
        RowBox[{"2.4`", ",", "0.4`", ",", "6.898012691889843`*^-7"}], "}"}], 
       ",", 
       RowBox[{"{", 
        RowBox[{
        "2.4`", ",", "0.6000000000000001`", ",", "6.898003474318936`*^-7"}], 
        "}"}], ",", 
       RowBox[{"{", 
        RowBox[{"2.4`", ",", "0.8`", ",", "6.897996555649599`*^-7"}], "}"}], 
       ",", 
       RowBox[{"{", 
        RowBox[{"2.4`", ",", "1.`", ",", "6.897991264572595`*^-7"}], "}"}], 
       ",", 
       RowBox[{"{", 
        RowBox[{"2.4`", ",", "1.2`", ",", "6.897987159900853`*^-7"}], "}"}], 
       ",", 
       RowBox[{"{", 
        RowBox[{"2.4`", ",", "1.4`", ",", "6.897983940040196`*^-7"}], "}"}], 
       ",", 
       RowBox[{"{", 
        RowBox[{
        "2.4`", ",", "1.5999999999999999`", ",", "6.835282820226931`*^-7"}], 
        "}"}], ",", 
       RowBox[{"{", 
        RowBox[{
        "2.4`", ",", "1.7999999999999998`", ",", "6.109951208240413`*^-7"}], 
        "}"}], ",", 
       RowBox[{"{", 
        RowBox[{
        "2.4`", ",", "1.9999999999999998`", ",", "4.91422763357937`*^-7"}], 
        "}"}], ",", 
       RowBox[{"{", 
        RowBox[{
        "2.4`", ",", "2.1999999999999997`", ",", "4.042794257812822`*^-7"}], 
        "}"}], ",", 
       RowBox[{"{", 
        RowBox[{"2.4`", ",", "2.4`", ",", "3.449564963105821`*^-7"}], "}"}], 
       ",", 
       RowBox[{"{", 
        RowBox[{"2.4`", ",", "2.6`", ",", "3.0276927638537233`*^-7"}], "}"}], 
       ",", 
       RowBox[{"{", 
        RowBox[{
        "2.4`", ",", "2.8000000000000003`", ",", "2.7134379966324454`*^-7"}], 
        "}"}], ",", 
       RowBox[{"{", 
        RowBox[{
        "2.4`", ",", "3.0000000000000004`", ",", "2.47015434288047`*^-7"}], 
        "}"}], ",", 
       RowBox[{"{", 
        RowBox[{"2.6`", ",", "0", ",", "6.898043068930755`*^-7"}], "}"}], ",", 
       RowBox[{"{", 
        RowBox[{"2.6`", ",", "0.2`", ",", "6.898025281374073`*^-7"}], "}"}], 
       ",", 
       RowBox[{"{", 
        RowBox[{"2.6`", ",", "0.4`", ",", "6.898012691889843`*^-7"}], "}"}], 
       ",", 
       RowBox[{"{", 
        RowBox[{
        "2.6`", ",", "0.6000000000000001`", ",", "6.898003474318936`*^-7"}], 
        "}"}], ",", 
       RowBox[{"{", 
        RowBox[{"2.6`", ",", "0.8`", ",", "6.897996555649599`*^-7"}], "}"}], 
       ",", 
       RowBox[{"{", 
        RowBox[{"2.6`", ",", "1.`", ",", "6.897991264572595`*^-7"}], "}"}], 
       ",", 
       RowBox[{"{", 
        RowBox[{"2.6`", ",", "1.2`", ",", "6.897987159900853`*^-7"}], "}"}], 
       ",", 
       RowBox[{"{", 
        RowBox[{"2.6`", ",", "1.4`", ",", "6.897983940040196`*^-7"}], "}"}], 
       ",", 
       RowBox[{"{", 
        RowBox[{
        "2.6`", ",", "1.5999999999999999`", ",", "6.897981392128611`*^-7"}], 
        "}"}], ",", 
       RowBox[{"{", 
        RowBox[{
        "2.6`", ",", "1.7999999999999998`", ",", "6.83523282597807`*^-7"}], 
        "}"}], ",", 
       RowBox[{"{", 
        RowBox[{
        "2.6`", ",", "1.9999999999999998`", ",", "6.109902998411335`*^-7"}], 
        "}"}], ",", 
       RowBox[{"{", 
        RowBox[{
        "2.6`", ",", "2.1999999999999997`", ",", "4.914225704714707`*^-7"}], 
        "}"}], ",", 
       RowBox[{"{", 
        RowBox[{"2.6`", ",", "2.4`", ",", "4.0427942327607736`*^-7"}], "}"}], 
       ",", 
       RowBox[{"{", 
        RowBox[{"2.6`", ",", "2.6`", ",", "3.4495649631059706`*^-7"}], "}"}], 
       ",", 
       RowBox[{"{", 
        RowBox[{
        "2.6`", ",", "2.8000000000000003`", ",", "3.02769276405867`*^-7"}], 
        "}"}], ",", 
       RowBox[{"{", 
        RowBox[{
        "2.6`", ",", "3.0000000000000004`", ",", "2.713437996812177`*^-7"}], 
        "}"}], ",", 
       RowBox[{"{", 
        RowBox[{
        "2.8000000000000003`", ",", "0", ",", "6.898043068930755`*^-7"}], 
        "}"}], ",", 
       RowBox[{"{", 
        RowBox[{
        "2.8000000000000003`", ",", "0.2`", ",", "6.898025281374073`*^-7"}], 
        "}"}], ",", 
       RowBox[{"{", 
        RowBox[{
        "2.8000000000000003`", ",", "0.4`", ",", "6.898012691889843`*^-7"}], 
        "}"}], ",", 
       RowBox[{"{", 
        RowBox[{
        "2.8000000000000003`", ",", "0.6000000000000001`", ",", 
         "6.898003474318936`*^-7"}], "}"}], ",", 
       RowBox[{"{", 
        RowBox[{
        "2.8000000000000003`", ",", "0.8`", ",", "6.897996555649599`*^-7"}], 
        "}"}], ",", 
       RowBox[{"{", 
        RowBox[{
        "2.8000000000000003`", ",", "1.`", ",", "6.897991264572595`*^-7"}], 
        "}"}], ",", 
       RowBox[{"{", 
        RowBox[{
        "2.8000000000000003`", ",", "1.2`", ",", "6.897987159900853`*^-7"}], 
        "}"}], ",", 
       RowBox[{"{", 
        RowBox[{
        "2.8000000000000003`", ",", "1.4`", ",", "6.897983940040196`*^-7"}], 
        "}"}], ",", 
       RowBox[{"{", 
        RowBox[{
        "2.8000000000000003`", ",", "1.5999999999999999`", ",", 
         "6.897981392128611`*^-7"}], "}"}], ",", 
       RowBox[{"{", 
        RowBox[{
        "2.8000000000000003`", ",", "1.7999999999999998`", ",", 
         "6.897979361959934`*^-7"}], "}"}], ",", 
       RowBox[{"{", 
        RowBox[{
        "2.8000000000000003`", ",", "1.9999999999999998`", ",", 
         "6.8351929607665`*^-7"}], "}"}], ",", 
       RowBox[{"{", 
        RowBox[{
        "2.8000000000000003`", ",", "2.1999999999999997`", ",", 
         "6.109864491255555`*^-7"}], "}"}], ",", 
       RowBox[{"{", 
        RowBox[{
        "2.8000000000000003`", ",", "2.4`", ",", "4.914224160106397`*^-7"}], 
        "}"}], ",", 
       RowBox[{"{", 
        RowBox[{
        "2.8000000000000003`", ",", "2.6`", ",", "4.0427942126514813`*^-7"}], 
        "}"}], ",", 
       RowBox[{"{", 
        RowBox[{
        "2.8000000000000003`", ",", "2.8000000000000003`", ",", 
         "3.449564963105786`*^-7"}], "}"}], ",", 
       RowBox[{"{", 
        RowBox[{
        "2.8000000000000003`", ",", "3.0000000000000004`", ",", 
         "3.027692764223675`*^-7"}], "}"}], ",", 
       RowBox[{"{", 
        RowBox[{
        "3.0000000000000004`", ",", "0", ",", "6.898043068930755`*^-7"}], 
        "}"}], ",", 
       RowBox[{"{", 
        RowBox[{
        "3.0000000000000004`", ",", "0.2`", ",", "6.898025281374073`*^-7"}], 
        "}"}], ",", 
       RowBox[{"{", 
        RowBox[{
        "3.0000000000000004`", ",", "0.4`", ",", "6.898012691889843`*^-7"}], 
        "}"}], ",", 
       RowBox[{"{", 
        RowBox[{
        "3.0000000000000004`", ",", "0.6000000000000001`", ",", 
         "6.898003474318936`*^-7"}], "}"}], ",", 
       RowBox[{"{", 
        RowBox[{
        "3.0000000000000004`", ",", "0.8`", ",", "6.897996555649599`*^-7"}], 
        "}"}], ",", 
       RowBox[{"{", 
        RowBox[{
        "3.0000000000000004`", ",", "1.`", ",", "6.897991264572595`*^-7"}], 
        "}"}], ",", 
       RowBox[{"{", 
        RowBox[{
        "3.0000000000000004`", ",", "1.2`", ",", "6.897987159900853`*^-7"}], 
        "}"}], ",", 
       RowBox[{"{", 
        RowBox[{
        "3.0000000000000004`", ",", "1.4`", ",", "6.897983940040196`*^-7"}], 
        "}"}], ",", 
       RowBox[{"{", 
        RowBox[{
        "3.0000000000000004`", ",", "1.5999999999999999`", ",", 
         "6.897981392128611`*^-7"}], "}"}], ",", 
       RowBox[{"{", 
        RowBox[{
        "3.0000000000000004`", ",", "1.7999999999999998`", ",", 
         "6.897979361959934`*^-7"}], "}"}], ",", 
       RowBox[{"{", 
        RowBox[{
        "3.0000000000000004`", ",", "1.9999999999999998`", ",", 
         "6.897977735386201`*^-7"}], "}"}], ",", 
       RowBox[{"{", 
        RowBox[{
        "3.0000000000000004`", ",", "2.1999999999999997`", ",", 
         "6.835161001413119`*^-7"}], "}"}], ",", 
       RowBox[{"{", 
        RowBox[{
        "3.0000000000000004`", ",", "2.4`", ",", "6.109833578886147`*^-7"}], 
        "}"}], ",", 
       RowBox[{"{", 
        RowBox[{
        "3.0000000000000004`", ",", "2.6`", ",", "4.91422291759294`*^-7"}], 
        "}"}], ",", 
       RowBox[{"{", 
        RowBox[{
        "3.0000000000000004`", ",", "2.8000000000000003`", ",", 
         "4.0427941964439384`*^-7"}], "}"}], ",", 
       RowBox[{"{", 
        RowBox[{
        "3.0000000000000004`", ",", "3.0000000000000004`", ",", 
         "3.4495649631058753`*^-7"}], "}"}]}], "}"}]}], ";"}], 
   "\[IndentingNewLine]", "\[IndentingNewLine]", "\[IndentingNewLine]", 
   "\[IndentingNewLine]", "\[IndentingNewLine]", "\[IndentingNewLine]", "\n", 
   "\[IndentingNewLine]"}]}]], "Input",
 CellChangeTimes->{{3.7717412540262737`*^9, 3.7717412617155933`*^9}, {
   3.771741386321126*^9, 3.7717414541709023`*^9}, {3.7717414856736813`*^9, 
   3.771741499610242*^9}, 3.771743304642144*^9, {3.771743418062152*^9, 
   3.77174347779249*^9}, 3.7717435138558207`*^9, {3.771743728770535*^9, 
   3.7717438087138157`*^9}, {3.7717441084148703`*^9, 
   3.7717441525079527`*^9}, {3.771744959962639*^9, 3.771744960713851*^9}, {
   3.77175746690335*^9, 3.771757537933786*^9}, {3.801466496671504*^9, 
   3.801466520180825*^9}, {3.8014665525222883`*^9, 3.8014665630455637`*^9}, 
   3.801466615202032*^9, {3.801467946691413*^9, 3.801467973562241*^9}, {
   3.817970873042102*^9, 3.817970954403528*^9}, {3.817970995355513*^9, 
   3.817971076417251*^9}}],

Cell[BoxData[
 RowBox[{"\n", 
  StyleBox[
   RowBox[{"(*", 
    RowBox[{"Figure", " ", "7"}], "*)"}],
   FontSize->24], "\[IndentingNewLine]", "\[IndentingNewLine]", 
  RowBox[{
   RowBox[{
    RowBox[{"PunishmentPr025", "=", 
     RowBox[{"{", 
      RowBox[{
       RowBox[{"{", 
        RowBox[{"0", ",", "0", ",", "1.`"}], "}"}], ",", 
       RowBox[{"{", 
        RowBox[{"0", ",", "0.2`", ",", "1.`"}], "}"}], ",", 
       RowBox[{"{", 
        RowBox[{"0", ",", "0.4`", ",", "1.`"}], "}"}], ",", 
       RowBox[{"{", 
        RowBox[{
        "0", ",", "0.6000000000000001`", ",", "0.009835264698017243`"}], 
        "}"}], ",", 
       RowBox[{"{", 
        RowBox[{"0", ",", "0.8`", ",", "0.009832152831505136`"}], "}"}], ",", 
       
       RowBox[{"{", 
        RowBox[{"0", ",", "1.`", ",", "0.009828321795814098`"}], "}"}], ",", 
       RowBox[{"{", 
        RowBox[{"0", ",", "1.2`", ",", "0.00982349243259636`"}], "}"}], ",", 
       RowBox[{"{", 
        RowBox[{"0", ",", "1.4`", ",", "0.009817222250857597`"}], "}"}], ",", 
       
       RowBox[{"{", 
        RowBox[{"0", ",", "1.5999999999999999`", ",", "0.009813332956674`"}], 
        "}"}], ",", 
       RowBox[{"{", 
        RowBox[{"0", ",", "1.7999999999999998`", ",", "0.009813332956674`"}], 
        "}"}], ",", 
       RowBox[{"{", 
        RowBox[{"0", ",", "1.9999999999999998`", ",", "0.009813332956674`"}], 
        "}"}], ",", 
       RowBox[{"{", 
        RowBox[{"0", ",", "2.1999999999999997`", ",", "0.009813332956674`"}], 
        "}"}], ",", 
       RowBox[{"{", 
        RowBox[{"0", ",", "2.4`", ",", "0.009813332956674`"}], "}"}], ",", 
       RowBox[{"{", 
        RowBox[{"0", ",", "2.6`", ",", "0.009813332956674`"}], "}"}], ",", 
       RowBox[{"{", 
        RowBox[{"0", ",", "2.8000000000000003`", ",", "0.009813332956674`"}], 
        "}"}], ",", 
       RowBox[{"{", 
        RowBox[{"0", ",", "3.0000000000000004`", ",", "0.009813332956674`"}], 
        "}"}], ",", 
       RowBox[{"{", 
        RowBox[{"0.2`", ",", "0", ",", "1.`"}], "}"}], ",", 
       RowBox[{"{", 
        RowBox[{"0.2`", ",", "0.2`", ",", "1.`"}], "}"}], ",", 
       RowBox[{"{", 
        RowBox[{"0.2`", ",", "0.4`", ",", "1.`"}], "}"}], ",", 
       RowBox[{"{", 
        RowBox[{"0.2`", ",", "0.6000000000000001`", ",", "1.`"}], "}"}], ",", 
       
       RowBox[{"{", 
        RowBox[{"0.2`", ",", "0.8`", ",", "0.010685725042811808`"}], "}"}], 
       ",", 
       RowBox[{"{", 
        RowBox[{"0.2`", ",", "1.`", ",", "0.010651469964617659`"}], "}"}], 
       ",", 
       RowBox[{"{", 
        RowBox[{"0.2`", ",", "1.2`", ",", "0.010606841750857602`"}], "}"}], 
       ",", 
       RowBox[{"{", 
        RowBox[{"0.2`", ",", "1.4`", ",", "0.010546362538172503`"}], "}"}], 
       ",", 
       RowBox[{"{", 
        RowBox[{
        "0.2`", ",", "1.5999999999999999`", ",", "0.01050733515948323`"}], 
        "}"}], ",", 
       RowBox[{"{", 
        RowBox[{
        "0.2`", ",", "1.7999999999999998`", ",", "0.01050733515948323`"}], 
        "}"}], ",", 
       RowBox[{"{", 
        RowBox[{
        "0.2`", ",", "1.9999999999999998`", ",", "0.01050733515948323`"}], 
        "}"}], ",", 
       RowBox[{"{", 
        RowBox[{
        "0.2`", ",", "2.1999999999999997`", ",", "0.01050733515948323`"}], 
        "}"}], ",", 
       RowBox[{"{", 
        RowBox[{"0.2`", ",", "2.4`", ",", "0.01050733515948323`"}], "}"}], 
       ",", 
       RowBox[{"{", 
        RowBox[{"0.2`", ",", "2.6`", ",", "0.01050733515948323`"}], "}"}], 
       ",", 
       RowBox[{"{", 
        RowBox[{
        "0.2`", ",", "2.8000000000000003`", ",", "0.01050733515948323`"}], 
        "}"}], ",", 
       RowBox[{"{", 
        RowBox[{
        "0.2`", ",", "3.0000000000000004`", ",", "0.01050733515948323`"}], 
        "}"}], ",", 
       RowBox[{"{", 
        RowBox[{"0.4`", ",", "0", ",", "1.`"}], "}"}], ",", 
       RowBox[{"{", 
        RowBox[{"0.4`", ",", "0.2`", ",", "1.`"}], "}"}], ",", 
       RowBox[{"{", 
        RowBox[{"0.4`", ",", "0.4`", ",", "1.`"}], "}"}], ",", 
       RowBox[{"{", 
        RowBox[{"0.4`", ",", "0.6000000000000001`", ",", "1.`"}], "}"}], ",", 
       
       RowBox[{"{", 
        RowBox[{"0.4`", ",", "0.8`", ",", "1.`"}], "}"}], ",", 
       RowBox[{"{", 
        RowBox[{"0.4`", ",", "1.`", ",", "0.025260197073743912`"}], "}"}], 
       ",", 
       RowBox[{"{", 
        RowBox[{"0.4`", ",", "1.2`", ",", "0.023675840379144553`"}], "}"}], 
       ",", 
       RowBox[{"{", 
        RowBox[{"0.4`", ",", "1.4`", ",", "0.021622365698263177`"}], "}"}], 
       ",", 
       RowBox[{"{", 
        RowBox[{
        "0.4`", ",", "1.5999999999999999`", ",", "0.020355617477663124`"}], 
        "}"}], ",", 
       RowBox[{"{", 
        RowBox[{
        "0.4`", ",", "1.7999999999999998`", ",", "0.020355617477663124`"}], 
        "}"}], ",", 
       RowBox[{"{", 
        RowBox[{
        "0.4`", ",", "1.9999999999999998`", ",", "0.020355617477663124`"}], 
        "}"}], ",", 
       RowBox[{"{", 
        RowBox[{
        "0.4`", ",", "2.1999999999999997`", ",", "0.020355617477663124`"}], 
        "}"}], ",", 
       RowBox[{"{", 
        RowBox[{"0.4`", ",", "2.4`", ",", "0.020355617477663124`"}], "}"}], 
       ",", 
       RowBox[{"{", 
        RowBox[{"0.4`", ",", "2.6`", ",", "0.020355617477663124`"}], "}"}], 
       ",", 
       RowBox[{"{", 
        RowBox[{
        "0.4`", ",", "2.8000000000000003`", ",", "0.020355617477663124`"}], 
        "}"}], ",", 
       RowBox[{"{", 
        RowBox[{
        "0.4`", ",", "3.0000000000000004`", ",", "0.020355617477663124`"}], 
        "}"}], ",", 
       RowBox[{"{", 
        RowBox[{"0.6000000000000001`", ",", "0", ",", "1.`"}], "}"}], ",", 
       RowBox[{"{", 
        RowBox[{"0.6000000000000001`", ",", "0.2`", ",", "1.`"}], "}"}], ",", 
       
       RowBox[{"{", 
        RowBox[{"0.6000000000000001`", ",", "0.4`", ",", "1.`"}], "}"}], ",", 
       
       RowBox[{"{", 
        RowBox[{
        "0.6000000000000001`", ",", "0.6000000000000001`", ",", "1.`"}], 
        "}"}], ",", 
       RowBox[{"{", 
        RowBox[{"0.6000000000000001`", ",", "0.8`", ",", "1.`"}], "}"}], ",", 
       
       RowBox[{"{", 
        RowBox[{"0.6000000000000001`", ",", "1.`", ",", "1.`"}], "}"}], ",", 
       RowBox[{"{", 
        RowBox[{
        "0.6000000000000001`", ",", "1.2`", ",", "0.9999999563886411`"}], 
        "}"}], ",", 
       RowBox[{"{", 
        RowBox[{
        "0.6000000000000001`", ",", "1.4`", ",", "0.9999996268619968`"}], 
        "}"}], ",", 
       RowBox[{"{", 
        RowBox[{
        "0.6000000000000001`", ",", "1.5999999999999999`", ",", 
         "0.9999977995572188`"}], "}"}], ",", 
       RowBox[{"{", 
        RowBox[{
        "0.6000000000000001`", ",", "1.7999999999999998`", ",", 
         "0.9999977995572188`"}], "}"}], ",", 
       RowBox[{"{", 
        RowBox[{
        "0.6000000000000001`", ",", "1.9999999999999998`", ",", 
         "0.9999977995572188`"}], "}"}], ",", 
       RowBox[{"{", 
        RowBox[{
        "0.6000000000000001`", ",", "2.1999999999999997`", ",", 
         "0.9999977995572188`"}], "}"}], ",", 
       RowBox[{"{", 
        RowBox[{
        "0.6000000000000001`", ",", "2.4`", ",", "0.9999977995572188`"}], 
        "}"}], ",", 
       RowBox[{"{", 
        RowBox[{
        "0.6000000000000001`", ",", "2.6`", ",", "0.9999977995572188`"}], 
        "}"}], ",", 
       RowBox[{"{", 
        RowBox[{
        "0.6000000000000001`", ",", "2.8000000000000003`", ",", 
         "0.9999977995572188`"}], "}"}], ",", 
       RowBox[{"{", 
        RowBox[{
        "0.6000000000000001`", ",", "3.0000000000000004`", ",", 
         "0.9999977995572188`"}], "}"}], ",", 
       RowBox[{"{", 
        RowBox[{"0.8`", ",", "0", ",", "1.`"}], "}"}], ",", 
       RowBox[{"{", 
        RowBox[{"0.8`", ",", "0.2`", ",", "1.`"}], "}"}], ",", 
       RowBox[{"{", 
        RowBox[{"0.8`", ",", "0.4`", ",", "1.`"}], "}"}], ",", 
       RowBox[{"{", 
        RowBox[{"0.8`", ",", "0.6000000000000001`", ",", "1.`"}], "}"}], ",", 
       
       RowBox[{"{", 
        RowBox[{"0.8`", ",", "0.8`", ",", "1.`"}], "}"}], ",", 
       RowBox[{"{", 
        RowBox[{"0.8`", ",", "1.`", ",", "1.`"}], "}"}], ",", 
       RowBox[{"{", 
        RowBox[{"0.8`", ",", "1.2`", ",", "1.`"}], "}"}], ",", 
       RowBox[{"{", 
        RowBox[{"0.8`", ",", "1.4`", ",", "1.`"}], "}"}], ",", 
       RowBox[{"{", 
        RowBox[{"0.8`", ",", "1.5999999999999999`", ",", "1.`"}], "}"}], ",", 
       
       RowBox[{"{", 
        RowBox[{"0.8`", ",", "1.7999999999999998`", ",", "1.`"}], "}"}], ",", 
       
       RowBox[{"{", 
        RowBox[{"0.8`", ",", "1.9999999999999998`", ",", "1.`"}], "}"}], ",", 
       
       RowBox[{"{", 
        RowBox[{"0.8`", ",", "2.1999999999999997`", ",", "1.`"}], "}"}], ",", 
       
       RowBox[{"{", 
        RowBox[{"0.8`", ",", "2.4`", ",", "1.`"}], "}"}], ",", 
       RowBox[{"{", 
        RowBox[{"0.8`", ",", "2.6`", ",", "1.`"}], "}"}], ",", 
       RowBox[{"{", 
        RowBox[{"0.8`", ",", "2.8000000000000003`", ",", "1.`"}], "}"}], ",", 
       
       RowBox[{"{", 
        RowBox[{"0.8`", ",", "3.0000000000000004`", ",", "1.`"}], "}"}], ",", 
       
       RowBox[{"{", 
        RowBox[{"1.`", ",", "0", ",", "1.`"}], "}"}], ",", 
       RowBox[{"{", 
        RowBox[{"1.`", ",", "0.2`", ",", "1.`"}], "}"}], ",", 
       RowBox[{"{", 
        RowBox[{"1.`", ",", "0.4`", ",", "1.`"}], "}"}], ",", 
       RowBox[{"{", 
        RowBox[{"1.`", ",", "0.6000000000000001`", ",", "1.`"}], "}"}], ",", 
       RowBox[{"{", 
        RowBox[{"1.`", ",", "0.8`", ",", "1.`"}], "}"}], ",", 
       RowBox[{"{", 
        RowBox[{"1.`", ",", "1.`", ",", "1.`"}], "}"}], ",", 
       RowBox[{"{", 
        RowBox[{"1.`", ",", "1.2`", ",", "1.`"}], "}"}], ",", 
       RowBox[{"{", 
        RowBox[{"1.`", ",", "1.4`", ",", "1.`"}], "}"}], ",", 
       RowBox[{"{", 
        RowBox[{"1.`", ",", "1.5999999999999999`", ",", "1.`"}], "}"}], ",", 
       RowBox[{"{", 
        RowBox[{"1.`", ",", "1.7999999999999998`", ",", "1.`"}], "}"}], ",", 
       RowBox[{"{", 
        RowBox[{"1.`", ",", "1.9999999999999998`", ",", "1.`"}], "}"}], ",", 
       RowBox[{"{", 
        RowBox[{"1.`", ",", "2.1999999999999997`", ",", "1.`"}], "}"}], ",", 
       RowBox[{"{", 
        RowBox[{"1.`", ",", "2.4`", ",", "1.`"}], "}"}], ",", 
       RowBox[{"{", 
        RowBox[{"1.`", ",", "2.6`", ",", "1.`"}], "}"}], ",", 
       RowBox[{"{", 
        RowBox[{"1.`", ",", "2.8000000000000003`", ",", "1.`"}], "}"}], ",", 
       RowBox[{"{", 
        RowBox[{"1.`", ",", "3.0000000000000004`", ",", "1.`"}], "}"}], ",", 
       RowBox[{"{", 
        RowBox[{"1.2`", ",", "0", ",", "1.`"}], "}"}], ",", 
       RowBox[{"{", 
        RowBox[{"1.2`", ",", "0.2`", ",", "1.`"}], "}"}], ",", 
       RowBox[{"{", 
        RowBox[{"1.2`", ",", "0.4`", ",", "1.`"}], "}"}], ",", 
       RowBox[{"{", 
        RowBox[{"1.2`", ",", "0.6000000000000001`", ",", "1.`"}], "}"}], ",", 
       
       RowBox[{"{", 
        RowBox[{"1.2`", ",", "0.8`", ",", "1.`"}], "}"}], ",", 
       RowBox[{"{", 
        RowBox[{"1.2`", ",", "1.`", ",", "1.`"}], "}"}], ",", 
       RowBox[{"{", 
        RowBox[{"1.2`", ",", "1.2`", ",", "1.`"}], "}"}], ",", 
       RowBox[{"{", 
        RowBox[{"1.2`", ",", "1.4`", ",", "1.`"}], "}"}], ",", 
       RowBox[{"{", 
        RowBox[{"1.2`", ",", "1.5999999999999999`", ",", "1.`"}], "}"}], ",", 
       
       RowBox[{"{", 
        RowBox[{"1.2`", ",", "1.7999999999999998`", ",", "1.`"}], "}"}], ",", 
       
       RowBox[{"{", 
        RowBox[{"1.2`", ",", "1.9999999999999998`", ",", "1.`"}], "}"}], ",", 
       
       RowBox[{"{", 
        RowBox[{"1.2`", ",", "2.1999999999999997`", ",", "1.`"}], "}"}], ",", 
       
       RowBox[{"{", 
        RowBox[{"1.2`", ",", "2.4`", ",", "1.`"}], "}"}], ",", 
       RowBox[{"{", 
        RowBox[{"1.2`", ",", "2.6`", ",", "1.`"}], "}"}], ",", 
       RowBox[{"{", 
        RowBox[{"1.2`", ",", "2.8000000000000003`", ",", "1.`"}], "}"}], ",", 
       
       RowBox[{"{", 
        RowBox[{"1.2`", ",", "3.0000000000000004`", ",", "1.`"}], "}"}], ",", 
       
       RowBox[{"{", 
        RowBox[{"1.4`", ",", "0", ",", "1.`"}], "}"}], ",", 
       RowBox[{"{", 
        RowBox[{"1.4`", ",", "0.2`", ",", "1.`"}], "}"}], ",", 
       RowBox[{"{", 
        RowBox[{"1.4`", ",", "0.4`", ",", "1.`"}], "}"}], ",", 
       RowBox[{"{", 
        RowBox[{"1.4`", ",", "0.6000000000000001`", ",", "1.`"}], "}"}], ",", 
       
       RowBox[{"{", 
        RowBox[{"1.4`", ",", "0.8`", ",", "1.`"}], "}"}], ",", 
       RowBox[{"{", 
        RowBox[{"1.4`", ",", "1.`", ",", "1.`"}], "}"}], ",", 
       RowBox[{"{", 
        RowBox[{"1.4`", ",", "1.2`", ",", "1.`"}], "}"}], ",", 
       RowBox[{"{", 
        RowBox[{"1.4`", ",", "1.4`", ",", "1.`"}], "}"}], ",", 
       RowBox[{"{", 
        RowBox[{"1.4`", ",", "1.5999999999999999`", ",", "1.`"}], "}"}], ",", 
       
       RowBox[{"{", 
        RowBox[{"1.4`", ",", "1.7999999999999998`", ",", "1.`"}], "}"}], ",", 
       
       RowBox[{"{", 
        RowBox[{"1.4`", ",", "1.9999999999999998`", ",", "1.`"}], "}"}], ",", 
       
       RowBox[{"{", 
        RowBox[{"1.4`", ",", "2.1999999999999997`", ",", "1.`"}], "}"}], ",", 
       
       RowBox[{"{", 
        RowBox[{"1.4`", ",", "2.4`", ",", "1.`"}], "}"}], ",", 
       RowBox[{"{", 
        RowBox[{"1.4`", ",", "2.6`", ",", "1.`"}], "}"}], ",", 
       RowBox[{"{", 
        RowBox[{"1.4`", ",", "2.8000000000000003`", ",", "1.`"}], "}"}], ",", 
       
       RowBox[{"{", 
        RowBox[{"1.4`", ",", "3.0000000000000004`", ",", "1.`"}], "}"}], ",", 
       
       RowBox[{"{", 
        RowBox[{"1.5999999999999999`", ",", "0", ",", "1.`"}], "}"}], ",", 
       RowBox[{"{", 
        RowBox[{"1.5999999999999999`", ",", "0.2`", ",", "1.`"}], "}"}], ",", 
       
       RowBox[{"{", 
        RowBox[{"1.5999999999999999`", ",", "0.4`", ",", "1.`"}], "}"}], ",", 
       
       RowBox[{"{", 
        RowBox[{
        "1.5999999999999999`", ",", "0.6000000000000001`", ",", "1.`"}], 
        "}"}], ",", 
       RowBox[{"{", 
        RowBox[{"1.5999999999999999`", ",", "0.8`", ",", "1.`"}], "}"}], ",", 
       
       RowBox[{"{", 
        RowBox[{"1.5999999999999999`", ",", "1.`", ",", "1.`"}], "}"}], ",", 
       RowBox[{"{", 
        RowBox[{"1.5999999999999999`", ",", "1.2`", ",", "1.`"}], "}"}], ",", 
       
       RowBox[{"{", 
        RowBox[{"1.5999999999999999`", ",", "1.4`", ",", "1.`"}], "}"}], ",", 
       
       RowBox[{"{", 
        RowBox[{
        "1.5999999999999999`", ",", "1.5999999999999999`", ",", "1.`"}], 
        "}"}], ",", 
       RowBox[{"{", 
        RowBox[{
        "1.5999999999999999`", ",", "1.7999999999999998`", ",", "1.`"}], 
        "}"}], ",", 
       RowBox[{"{", 
        RowBox[{
        "1.5999999999999999`", ",", "1.9999999999999998`", ",", "1.`"}], 
        "}"}], ",", 
       RowBox[{"{", 
        RowBox[{
        "1.5999999999999999`", ",", "2.1999999999999997`", ",", "1.`"}], 
        "}"}], ",", 
       RowBox[{"{", 
        RowBox[{"1.5999999999999999`", ",", "2.4`", ",", "1.`"}], "}"}], ",", 
       
       RowBox[{"{", 
        RowBox[{"1.5999999999999999`", ",", "2.6`", ",", "1.`"}], "}"}], ",", 
       
       RowBox[{"{", 
        RowBox[{
        "1.5999999999999999`", ",", "2.8000000000000003`", ",", "1.`"}], 
        "}"}], ",", 
       RowBox[{"{", 
        RowBox[{
        "1.5999999999999999`", ",", "3.0000000000000004`", ",", "1.`"}], 
        "}"}], ",", 
       RowBox[{"{", 
        RowBox[{"1.7999999999999998`", ",", "0", ",", "1.`"}], "}"}], ",", 
       RowBox[{"{", 
        RowBox[{"1.7999999999999998`", ",", "0.2`", ",", "1.`"}], "}"}], ",", 
       
       RowBox[{"{", 
        RowBox[{"1.7999999999999998`", ",", "0.4`", ",", "1.`"}], "}"}], ",", 
       
       RowBox[{"{", 
        RowBox[{
        "1.7999999999999998`", ",", "0.6000000000000001`", ",", "1.`"}], 
        "}"}], ",", 
       RowBox[{"{", 
        RowBox[{"1.7999999999999998`", ",", "0.8`", ",", "1.`"}], "}"}], ",", 
       
       RowBox[{"{", 
        RowBox[{"1.7999999999999998`", ",", "1.`", ",", "1.`"}], "}"}], ",", 
       RowBox[{"{", 
        RowBox[{"1.7999999999999998`", ",", "1.2`", ",", "1.`"}], "}"}], ",", 
       
       RowBox[{"{", 
        RowBox[{"1.7999999999999998`", ",", "1.4`", ",", "1.`"}], "}"}], ",", 
       
       RowBox[{"{", 
        RowBox[{
        "1.7999999999999998`", ",", "1.5999999999999999`", ",", "1.`"}], 
        "}"}], ",", 
       RowBox[{"{", 
        RowBox[{
        "1.7999999999999998`", ",", "1.7999999999999998`", ",", "1.`"}], 
        "}"}], ",", 
       RowBox[{"{", 
        RowBox[{
        "1.7999999999999998`", ",", "1.9999999999999998`", ",", "1.`"}], 
        "}"}], ",", 
       RowBox[{"{", 
        RowBox[{
        "1.7999999999999998`", ",", "2.1999999999999997`", ",", "1.`"}], 
        "}"}], ",", 
       RowBox[{"{", 
        RowBox[{"1.7999999999999998`", ",", "2.4`", ",", "1.`"}], "}"}], ",", 
       
       RowBox[{"{", 
        RowBox[{"1.7999999999999998`", ",", "2.6`", ",", "1.`"}], "}"}], ",", 
       
       RowBox[{"{", 
        RowBox[{
        "1.7999999999999998`", ",", "2.8000000000000003`", ",", "1.`"}], 
        "}"}], ",", 
       RowBox[{"{", 
        RowBox[{
        "1.7999999999999998`", ",", "3.0000000000000004`", ",", "1.`"}], 
        "}"}], ",", 
       RowBox[{"{", 
        RowBox[{"1.9999999999999998`", ",", "0", ",", "1.`"}], "}"}], ",", 
       RowBox[{"{", 
        RowBox[{"1.9999999999999998`", ",", "0.2`", ",", "1.`"}], "}"}], ",", 
       
       RowBox[{"{", 
        RowBox[{"1.9999999999999998`", ",", "0.4`", ",", "1.`"}], "}"}], ",", 
       
       RowBox[{"{", 
        RowBox[{
        "1.9999999999999998`", ",", "0.6000000000000001`", ",", "1.`"}], 
        "}"}], ",", 
       RowBox[{"{", 
        RowBox[{"1.9999999999999998`", ",", "0.8`", ",", "1.`"}], "}"}], ",", 
       
       RowBox[{"{", 
        RowBox[{"1.9999999999999998`", ",", "1.`", ",", "1.`"}], "}"}], ",", 
       RowBox[{"{", 
        RowBox[{"1.9999999999999998`", ",", "1.2`", ",", "1.`"}], "}"}], ",", 
       
       RowBox[{"{", 
        RowBox[{"1.9999999999999998`", ",", "1.4`", ",", "1.`"}], "}"}], ",", 
       
       RowBox[{"{", 
        RowBox[{
        "1.9999999999999998`", ",", "1.5999999999999999`", ",", "1.`"}], 
        "}"}], ",", 
       RowBox[{"{", 
        RowBox[{
        "1.9999999999999998`", ",", "1.7999999999999998`", ",", "1.`"}], 
        "}"}], ",", 
       RowBox[{"{", 
        RowBox[{
        "1.9999999999999998`", ",", "1.9999999999999998`", ",", "1.`"}], 
        "}"}], ",", 
       RowBox[{"{", 
        RowBox[{
        "1.9999999999999998`", ",", "2.1999999999999997`", ",", "1.`"}], 
        "}"}], ",", 
       RowBox[{"{", 
        RowBox[{"1.9999999999999998`", ",", "2.4`", ",", "1.`"}], "}"}], ",", 
       
       RowBox[{"{", 
        RowBox[{"1.9999999999999998`", ",", "2.6`", ",", "1.`"}], "}"}], ",", 
       
       RowBox[{"{", 
        RowBox[{
        "1.9999999999999998`", ",", "2.8000000000000003`", ",", "1.`"}], 
        "}"}], ",", 
       RowBox[{"{", 
        RowBox[{
        "1.9999999999999998`", ",", "3.0000000000000004`", ",", "1.`"}], 
        "}"}], ",", 
       RowBox[{"{", 
        RowBox[{"2.1999999999999997`", ",", "0", ",", "1.`"}], "}"}], ",", 
       RowBox[{"{", 
        RowBox[{"2.1999999999999997`", ",", "0.2`", ",", "1.`"}], "}"}], ",", 
       
       RowBox[{"{", 
        RowBox[{"2.1999999999999997`", ",", "0.4`", ",", "1.`"}], "}"}], ",", 
       
       RowBox[{"{", 
        RowBox[{
        "2.1999999999999997`", ",", "0.6000000000000001`", ",", "1.`"}], 
        "}"}], ",", 
       RowBox[{"{", 
        RowBox[{"2.1999999999999997`", ",", "0.8`", ",", "1.`"}], "}"}], ",", 
       
       RowBox[{"{", 
        RowBox[{"2.1999999999999997`", ",", "1.`", ",", "1.`"}], "}"}], ",", 
       RowBox[{"{", 
        RowBox[{"2.1999999999999997`", ",", "1.2`", ",", "1.`"}], "}"}], ",", 
       
       RowBox[{"{", 
        RowBox[{"2.1999999999999997`", ",", "1.4`", ",", "1.`"}], "}"}], ",", 
       
       RowBox[{"{", 
        RowBox[{
        "2.1999999999999997`", ",", "1.5999999999999999`", ",", "1.`"}], 
        "}"}], ",", 
       RowBox[{"{", 
        RowBox[{
        "2.1999999999999997`", ",", "1.7999999999999998`", ",", "1.`"}], 
        "}"}], ",", 
       RowBox[{"{", 
        RowBox[{
        "2.1999999999999997`", ",", "1.9999999999999998`", ",", "1.`"}], 
        "}"}], ",", 
       RowBox[{"{", 
        RowBox[{
        "2.1999999999999997`", ",", "2.1999999999999997`", ",", "1.`"}], 
        "}"}], ",", 
       RowBox[{"{", 
        RowBox[{"2.1999999999999997`", ",", "2.4`", ",", "1.`"}], "}"}], ",", 
       
       RowBox[{"{", 
        RowBox[{"2.1999999999999997`", ",", "2.6`", ",", "1.`"}], "}"}], ",", 
       
       RowBox[{"{", 
        RowBox[{
        "2.1999999999999997`", ",", "2.8000000000000003`", ",", "1.`"}], 
        "}"}], ",", 
       RowBox[{"{", 
        RowBox[{
        "2.1999999999999997`", ",", "3.0000000000000004`", ",", "1.`"}], 
        "}"}], ",", 
       RowBox[{"{", 
        RowBox[{"2.4`", ",", "0", ",", "1.`"}], "}"}], ",", 
       RowBox[{"{", 
        RowBox[{"2.4`", ",", "0.2`", ",", "1.`"}], "}"}], ",", 
       RowBox[{"{", 
        RowBox[{"2.4`", ",", "0.4`", ",", "1.`"}], "}"}], ",", 
       RowBox[{"{", 
        RowBox[{"2.4`", ",", "0.6000000000000001`", ",", "1.`"}], "}"}], ",", 
       
       RowBox[{"{", 
        RowBox[{"2.4`", ",", "0.8`", ",", "1.`"}], "}"}], ",", 
       RowBox[{"{", 
        RowBox[{"2.4`", ",", "1.`", ",", "1.`"}], "}"}], ",", 
       RowBox[{"{", 
        RowBox[{"2.4`", ",", "1.2`", ",", "1.`"}], "}"}], ",", 
       RowBox[{"{", 
        RowBox[{"2.4`", ",", "1.4`", ",", "1.`"}], "}"}], ",", 
       RowBox[{"{", 
        RowBox[{"2.4`", ",", "1.5999999999999999`", ",", "1.`"}], "}"}], ",", 
       
       RowBox[{"{", 
        RowBox[{"2.4`", ",", "1.7999999999999998`", ",", "1.`"}], "}"}], ",", 
       
       RowBox[{"{", 
        RowBox[{"2.4`", ",", "1.9999999999999998`", ",", "1.`"}], "}"}], ",", 
       
       RowBox[{"{", 
        RowBox[{"2.4`", ",", "2.1999999999999997`", ",", "1.`"}], "}"}], ",", 
       
       RowBox[{"{", 
        RowBox[{"2.4`", ",", "2.4`", ",", "1.`"}], "}"}], ",", 
       RowBox[{"{", 
        RowBox[{"2.4`", ",", "2.6`", ",", "1.`"}], "}"}], ",", 
       RowBox[{"{", 
        RowBox[{"2.4`", ",", "2.8000000000000003`", ",", "1.`"}], "}"}], ",", 
       
       RowBox[{"{", 
        RowBox[{"2.4`", ",", "3.0000000000000004`", ",", "1.`"}], "}"}], ",", 
       
       RowBox[{"{", 
        RowBox[{"2.6`", ",", "0", ",", "1.`"}], "}"}], ",", 
       RowBox[{"{", 
        RowBox[{"2.6`", ",", "0.2`", ",", "1.`"}], "}"}], ",", 
       RowBox[{"{", 
        RowBox[{"2.6`", ",", "0.4`", ",", "1.`"}], "}"}], ",", 
       RowBox[{"{", 
        RowBox[{"2.6`", ",", "0.6000000000000001`", ",", "1.`"}], "}"}], ",", 
       
       RowBox[{"{", 
        RowBox[{"2.6`", ",", "0.8`", ",", "1.`"}], "}"}], ",", 
       RowBox[{"{", 
        RowBox[{"2.6`", ",", "1.`", ",", "1.`"}], "}"}], ",", 
       RowBox[{"{", 
        RowBox[{"2.6`", ",", "1.2`", ",", "1.`"}], "}"}], ",", 
       RowBox[{"{", 
        RowBox[{"2.6`", ",", "1.4`", ",", "1.`"}], "}"}], ",", 
       RowBox[{"{", 
        RowBox[{"2.6`", ",", "1.5999999999999999`", ",", "1.`"}], "}"}], ",", 
       
       RowBox[{"{", 
        RowBox[{"2.6`", ",", "1.7999999999999998`", ",", "1.`"}], "}"}], ",", 
       
       RowBox[{"{", 
        RowBox[{"2.6`", ",", "1.9999999999999998`", ",", "1.`"}], "}"}], ",", 
       
       RowBox[{"{", 
        RowBox[{"2.6`", ",", "2.1999999999999997`", ",", "1.`"}], "}"}], ",", 
       
       RowBox[{"{", 
        RowBox[{"2.6`", ",", "2.4`", ",", "1.`"}], "}"}], ",", 
       RowBox[{"{", 
        RowBox[{"2.6`", ",", "2.6`", ",", "1.`"}], "}"}], ",", 
       RowBox[{"{", 
        RowBox[{"2.6`", ",", "2.8000000000000003`", ",", "1.`"}], "}"}], ",", 
       
       RowBox[{"{", 
        RowBox[{"2.6`", ",", "3.0000000000000004`", ",", "1.`"}], "}"}], ",", 
       
       RowBox[{"{", 
        RowBox[{"2.8000000000000003`", ",", "0", ",", "1.`"}], "}"}], ",", 
       RowBox[{"{", 
        RowBox[{"2.8000000000000003`", ",", "0.2`", ",", "1.`"}], "}"}], ",", 
       
       RowBox[{"{", 
        RowBox[{"2.8000000000000003`", ",", "0.4`", ",", "1.`"}], "}"}], ",", 
       
       RowBox[{"{", 
        RowBox[{
        "2.8000000000000003`", ",", "0.6000000000000001`", ",", "1.`"}], 
        "}"}], ",", 
       RowBox[{"{", 
        RowBox[{"2.8000000000000003`", ",", "0.8`", ",", "1.`"}], "}"}], ",", 
       
       RowBox[{"{", 
        RowBox[{"2.8000000000000003`", ",", "1.`", ",", "1.`"}], "}"}], ",", 
       RowBox[{"{", 
        RowBox[{"2.8000000000000003`", ",", "1.2`", ",", "1.`"}], "}"}], ",", 
       
       RowBox[{"{", 
        RowBox[{"2.8000000000000003`", ",", "1.4`", ",", "1.`"}], "}"}], ",", 
       
       RowBox[{"{", 
        RowBox[{
        "2.8000000000000003`", ",", "1.5999999999999999`", ",", "1.`"}], 
        "}"}], ",", 
       RowBox[{"{", 
        RowBox[{
        "2.8000000000000003`", ",", "1.7999999999999998`", ",", "1.`"}], 
        "}"}], ",", 
       RowBox[{"{", 
        RowBox[{
        "2.8000000000000003`", ",", "1.9999999999999998`", ",", "1.`"}], 
        "}"}], ",", 
       RowBox[{"{", 
        RowBox[{
        "2.8000000000000003`", ",", "2.1999999999999997`", ",", "1.`"}], 
        "}"}], ",", 
       RowBox[{"{", 
        RowBox[{"2.8000000000000003`", ",", "2.4`", ",", "1.`"}], "}"}], ",", 
       
       RowBox[{"{", 
        RowBox[{"2.8000000000000003`", ",", "2.6`", ",", "1.`"}], "}"}], ",", 
       
       RowBox[{"{", 
        RowBox[{
        "2.8000000000000003`", ",", "2.8000000000000003`", ",", "1.`"}], 
        "}"}], ",", 
       RowBox[{"{", 
        RowBox[{
        "2.8000000000000003`", ",", "3.0000000000000004`", ",", "1.`"}], 
        "}"}], ",", 
       RowBox[{"{", 
        RowBox[{"3.0000000000000004`", ",", "0", ",", "1.`"}], "}"}], ",", 
       RowBox[{"{", 
        RowBox[{"3.0000000000000004`", ",", "0.2`", ",", "1.`"}], "}"}], ",", 
       
       RowBox[{"{", 
        RowBox[{"3.0000000000000004`", ",", "0.4`", ",", "1.`"}], "}"}], ",", 
       
       RowBox[{"{", 
        RowBox[{
        "3.0000000000000004`", ",", "0.6000000000000001`", ",", "1.`"}], 
        "}"}], ",", 
       RowBox[{"{", 
        RowBox[{"3.0000000000000004`", ",", "0.8`", ",", "1.`"}], "}"}], ",", 
       
       RowBox[{"{", 
        RowBox[{"3.0000000000000004`", ",", "1.`", ",", "1.`"}], "}"}], ",", 
       RowBox[{"{", 
        RowBox[{"3.0000000000000004`", ",", "1.2`", ",", "1.`"}], "}"}], ",", 
       
       RowBox[{"{", 
        RowBox[{"3.0000000000000004`", ",", "1.4`", ",", "1.`"}], "}"}], ",", 
       
       RowBox[{"{", 
        RowBox[{
        "3.0000000000000004`", ",", "1.5999999999999999`", ",", "1.`"}], 
        "}"}], ",", 
       RowBox[{"{", 
        RowBox[{
        "3.0000000000000004`", ",", "1.7999999999999998`", ",", "1.`"}], 
        "}"}], ",", 
       RowBox[{"{", 
        RowBox[{
        "3.0000000000000004`", ",", "1.9999999999999998`", ",", "1.`"}], 
        "}"}], ",", 
       RowBox[{"{", 
        RowBox[{
        "3.0000000000000004`", ",", "2.1999999999999997`", ",", "1.`"}], 
        "}"}], ",", 
       RowBox[{"{", 
        RowBox[{"3.0000000000000004`", ",", "2.4`", ",", "1.`"}], "}"}], ",", 
       
       RowBox[{"{", 
        RowBox[{"3.0000000000000004`", ",", "2.6`", ",", "1.`"}], "}"}], ",", 
       
       RowBox[{"{", 
        RowBox[{
        "3.0000000000000004`", ",", "2.8000000000000003`", ",", "1.`"}], 
        "}"}], ",", 
       RowBox[{"{", 
        RowBox[{
        "3.0000000000000004`", ",", "3.0000000000000004`", ",", "1.`"}], 
        "}"}]}], "}"}]}], ";"}], "\n", "\n", "\[IndentingNewLine]", 
   RowBox[{
    RowBox[{"PunishmentPr075", "=", 
     RowBox[{"{", 
      RowBox[{
       RowBox[{"{", 
        RowBox[{"0", ",", "0", ",", "1.`"}], "}"}], ",", 
       RowBox[{"{", 
        RowBox[{"0", ",", "0.2`", ",", "1.0000000017875808`"}], "}"}], ",", 
       RowBox[{"{", 
        RowBox[{"0", ",", "0.4`", ",", "0.9999982465305981`"}], "}"}], ",", 
       RowBox[{"{", 
        RowBox[{
        "0", ",", "0.6000000000000001`", ",", "2.368718998075572`*^-13"}], 
        "}"}], ",", 
       RowBox[{"{", 
        RowBox[{"0", ",", "0.8`", ",", "2.368702463152847`*^-13"}], "}"}], 
       ",", 
       RowBox[{"{", 
        RowBox[{"0", ",", "1.`", ",", "2.3686820962367224`*^-13"}], "}"}], 
       ",", 
       RowBox[{"{", 
        RowBox[{"0", ",", "1.2`", ",", "2.368656397250288`*^-13"}], "}"}], 
       ",", 
       RowBox[{"{", 
        RowBox[{"0", ",", "1.4`", ",", "2.368622995243462`*^-13"}], "}"}], 
       ",", 
       RowBox[{"{", 
        RowBox[{
        "0", ",", "1.5999999999999999`", ",", "2.36860225631941`*^-13"}], 
        "}"}], ",", 
       RowBox[{"{", 
        RowBox[{
        "0", ",", "1.7999999999999998`", ",", "2.36860225631941`*^-13"}], 
        "}"}], ",", 
       RowBox[{"{", 
        RowBox[{
        "0", ",", "1.9999999999999998`", ",", "2.36860225631941`*^-13"}], 
        "}"}], ",", 
       RowBox[{"{", 
        RowBox[{
        "0", ",", "2.1999999999999997`", ",", "2.36860225631941`*^-13"}], 
        "}"}], ",", 
       RowBox[{"{", 
        RowBox[{"0", ",", "2.4`", ",", "2.36860225631941`*^-13"}], "}"}], ",", 
       RowBox[{"{", 
        RowBox[{"0", ",", "2.6`", ",", "2.36860225631941`*^-13"}], "}"}], ",", 
       RowBox[{"{", 
        RowBox[{
        "0", ",", "2.8000000000000003`", ",", "2.36860225631941`*^-13"}], 
        "}"}], ",", 
       RowBox[{"{", 
        RowBox[{
        "0", ",", "3.0000000000000004`", ",", "2.36860225631941`*^-13"}], 
        "}"}], ",", 
       RowBox[{"{", 
        RowBox[{"0.2`", ",", "0", ",", "1.`"}], "}"}], ",", 
       RowBox[{"{", 
        RowBox[{"0.2`", ",", "0.2`", ",", "1.0000000017875808`"}], "}"}], ",", 
       RowBox[{"{", 
        RowBox[{"0.2`", ",", "0.4`", ",", "0.999999559842817`"}], "}"}], ",", 
       
       RowBox[{"{", 
        RowBox[{
        "0.2`", ",", "0.6000000000000001`", ",", "0.9998949153832339`"}], 
        "}"}], ",", 
       RowBox[{"{", 
        RowBox[{"0.2`", ",", "0.8`", ",", "2.372895768265396`*^-13"}], "}"}], 
       ",", 
       RowBox[{"{", 
        RowBox[{"0.2`", ",", "1.`", ",", "2.3727398014423717`*^-13"}], "}"}], 
       ",", 
       RowBox[{"{", 
        RowBox[{"0.2`", ",", "1.2`", ",", "2.372535170761849`*^-13"}], "}"}], 
       ",", 
       RowBox[{"{", 
        RowBox[{"0.2`", ",", "1.4`", ",", "2.3722552365836134`*^-13"}], "}"}],
        ",", 
       RowBox[{"{", 
        RowBox[{
        "0.2`", ",", "1.5999999999999999`", ",", "2.372072971447292`*^-13"}], 
        "}"}], ",", 
       RowBox[{"{", 
        RowBox[{
        "0.2`", ",", "1.7999999999999998`", ",", "2.372072971447292`*^-13"}], 
        "}"}], ",", 
       RowBox[{"{", 
        RowBox[{
        "0.2`", ",", "1.9999999999999998`", ",", "2.372072971447292`*^-13"}], 
        "}"}], ",", 
       RowBox[{"{", 
        RowBox[{
        "0.2`", ",", "2.1999999999999997`", ",", "2.372072971447292`*^-13"}], 
        "}"}], ",", 
       RowBox[{"{", 
        RowBox[{"0.2`", ",", "2.4`", ",", "2.372072971447292`*^-13"}], "}"}], 
       ",", 
       RowBox[{"{", 
        RowBox[{"0.2`", ",", "2.6`", ",", "2.372072971447292`*^-13"}], "}"}], 
       ",", 
       RowBox[{"{", 
        RowBox[{
        "0.2`", ",", "2.8000000000000003`", ",", "2.372072971447292`*^-13"}], 
        "}"}], ",", 
       RowBox[{"{", 
        RowBox[{
        "0.2`", ",", "3.0000000000000004`", ",", "2.372072971447292`*^-13"}], 
        "}"}], ",", 
       RowBox[{"{", 
        RowBox[{"0.4`", ",", "0", ",", "1.`"}], "}"}], ",", 
       RowBox[{"{", 
        RowBox[{"0.4`", ",", "0.2`", ",", "1.0000000004468952`"}], "}"}], ",", 
       RowBox[{"{", 
        RowBox[{"0.4`", ",", "0.4`", ",", "0.9999995602553351`"}], "}"}], ",", 
       RowBox[{"{", 
        RowBox[{
        "0.4`", ",", "0.6000000000000001`", ",", "0.9999572721458276`"}], 
        "}"}], ",", 
       RowBox[{"{", 
        RowBox[{"0.4`", ",", "0.8`", ",", "0.9958769941418428`"}], "}"}], ",", 
       RowBox[{"{", 
        RowBox[{"0.4`", ",", "1.`", ",", "2.4032182207521484`*^-13"}], "}"}], 
       ",", 
       RowBox[{"{", 
        RowBox[{"0.4`", ",", "1.2`", ",", "2.401539678942144`*^-13"}], "}"}], 
       ",", 
       RowBox[{"{", 
        RowBox[{"0.4`", ",", "1.4`", ",", "2.3990643481702065`*^-13"}], "}"}],
        ",", 
       RowBox[{"{", 
        RowBox[{
        "0.4`", ",", "1.5999999999999999`", ",", "2.397330089495249`*^-13"}], 
        "}"}], ",", 
       RowBox[{"{", 
        RowBox[{
        "0.4`", ",", "1.7999999999999998`", ",", "2.397330089495249`*^-13"}], 
        "}"}], ",", 
       RowBox[{"{", 
        RowBox[{
        "0.4`", ",", "1.9999999999999998`", ",", "2.397330089495249`*^-13"}], 
        "}"}], ",", 
       RowBox[{"{", 
        RowBox[{
        "0.4`", ",", "2.1999999999999997`", ",", "2.397330089495249`*^-13"}], 
        "}"}], ",", 
       RowBox[{"{", 
        RowBox[{"0.4`", ",", "2.4`", ",", "2.397330089495249`*^-13"}], "}"}], 
       ",", 
       RowBox[{"{", 
        RowBox[{"0.4`", ",", "2.6`", ",", "2.397330089495249`*^-13"}], "}"}], 
       ",", 
       RowBox[{"{", 
        RowBox[{
        "0.4`", ",", "2.8000000000000003`", ",", "2.397330089495249`*^-13"}], 
        "}"}], ",", 
       RowBox[{"{", 
        RowBox[{
        "0.4`", ",", "3.0000000000000004`", ",", "2.397330089495249`*^-13"}], 
        "}"}], ",", 
       RowBox[{"{", 
        RowBox[{"0.6000000000000001`", ",", "0", ",", "1.`"}], "}"}], ",", 
       RowBox[{"{", 
        RowBox[{
        "0.6000000000000001`", ",", "0.2`", ",", "1.0000000001118285`"}], 
        "}"}], ",", 
       RowBox[{"{", 
        RowBox[{
        "0.6000000000000001`", ",", "0.4`", ",", "1.0000001198802755`"}], 
        "}"}], ",", 
       RowBox[{"{", 
        RowBox[{
        "0.6000000000000001`", ",", "0.6000000000000001`", ",", 
         "0.999991145682493`"}], "}"}], ",", 
       RowBox[{"{", 
        RowBox[{
        "0.6000000000000001`", ",", "0.8`", ",", "0.9987181273879435`"}], 
        "}"}], ",", 
       RowBox[{"{", 
        RowBox[{
        "0.6000000000000001`", ",", "1.`", ",", "0.936452871081066`"}], "}"}],
        ",", 
       RowBox[{"{", 
        RowBox[{
        "0.6000000000000001`", ",", "1.2`", ",", "2.644689026929893`*^-13"}], 
        "}"}], ",", 
       RowBox[{"{", 
        RowBox[{
        "0.6000000000000001`", ",", "1.4`", ",", "2.61814921712879`*^-13"}], 
        "}"}], ",", 
       RowBox[{"{", 
        RowBox[{
        "0.6000000000000001`", ",", "1.5999999999999999`", ",", 
         "2.5971994787201487`*^-13"}], "}"}], ",", 
       RowBox[{"{", 
        RowBox[{
        "0.6000000000000001`", ",", "1.7999999999999998`", ",", 
         "2.5971994787201487`*^-13"}], "}"}], ",", 
       RowBox[{"{", 
        RowBox[{
        "0.6000000000000001`", ",", "1.9999999999999998`", ",", 
         "2.5971994787201487`*^-13"}], "}"}], ",", 
       RowBox[{"{", 
        RowBox[{
        "0.6000000000000001`", ",", "2.1999999999999997`", ",", 
         "2.5971994787201487`*^-13"}], "}"}], ",", 
       RowBox[{"{", 
        RowBox[{
        "0.6000000000000001`", ",", "2.4`", ",", "2.5971994787201487`*^-13"}],
         "}"}], ",", 
       RowBox[{"{", 
        RowBox[{
        "0.6000000000000001`", ",", "2.6`", ",", "2.5971994787201487`*^-13"}],
         "}"}], ",", 
       RowBox[{"{", 
        RowBox[{
        "0.6000000000000001`", ",", "2.8000000000000003`", ",", 
         "2.5971994787201487`*^-13"}], "}"}], ",", 
       RowBox[{"{", 
        RowBox[{
        "0.6000000000000001`", ",", "3.0000000000000004`", ",", 
         "2.5971994787201487`*^-13"}], "}"}], ",", 
       RowBox[{"{", 
        RowBox[{"0.8`", ",", "0", ",", "1.`"}], "}"}], ",", 
       RowBox[{"{", 
        RowBox[{"0.8`", ",", "0.2`", ",", "1.000000000027931`"}], "}"}], ",", 
       
       RowBox[{"{", 
        RowBox[{"0.8`", ",", "0.4`", ",", "1.0000000075972182`"}], "}"}], ",", 
       RowBox[{"{", 
        RowBox[{
        "0.8`", ",", "0.6000000000000001`", ",", "0.9999964143405679`"}], 
        "}"}], ",", 
       RowBox[{"{", 
        RowBox[{"0.8`", ",", "0.8`", ",", "0.9997924342380544`"}], "}"}], ",", 
       RowBox[{"{", 
        RowBox[{"0.8`", ",", "1.`", ",", "0.9888289405970446`"}], "}"}], ",", 
       
       RowBox[{"{", 
        RowBox[{"0.8`", ",", "1.2`", ",", "0.6489226194533647`"}], "}"}], ",", 
       RowBox[{"{", 
        RowBox[{"0.8`", ",", "1.4`", ",", "7.416785317442366`*^-13"}], "}"}], 
       ",", 
       RowBox[{"{", 
        RowBox[{
        "0.8`", ",", "1.5999999999999999`", ",", "6.025626005304297`*^-13"}], 
        "}"}], ",", 
       RowBox[{"{", 
        RowBox[{
        "0.8`", ",", "1.7999999999999998`", ",", "6.025626005304297`*^-13"}], 
        "}"}], ",", 
       RowBox[{"{", 
        RowBox[{
        "0.8`", ",", "1.9999999999999998`", ",", "6.025626005304297`*^-13"}], 
        "}"}], ",", 
       RowBox[{"{", 
        RowBox[{
        "0.8`", ",", "2.1999999999999997`", ",", "6.025626005304297`*^-13"}], 
        "}"}], ",", 
       RowBox[{"{", 
        RowBox[{"0.8`", ",", "2.4`", ",", "6.025626005304297`*^-13"}], "}"}], 
       ",", 
       RowBox[{"{", 
        RowBox[{"0.8`", ",", "2.6`", ",", "6.025626005304297`*^-13"}], "}"}], 
       ",", 
       RowBox[{"{", 
        RowBox[{
        "0.8`", ",", "2.8000000000000003`", ",", "6.025626005304297`*^-13"}], 
        "}"}], ",", 
       RowBox[{"{", 
        RowBox[{
        "0.8`", ",", "3.0000000000000004`", ",", "6.025626005304297`*^-13"}], 
        "}"}], ",", 
       RowBox[{"{", 
        RowBox[{"1.`", ",", "0", ",", "1.`"}], "}"}], ",", 
       RowBox[{"{", 
        RowBox[{"1.`", ",", "0.2`", ",", "1.`"}], "}"}], ",", 
       RowBox[{"{", 
        RowBox[{"1.`", ",", "0.4`", ",", "1.0000000017875808`"}], "}"}], ",", 
       
       RowBox[{"{", 
        RowBox[{
        "1.`", ",", "0.6000000000000001`", ",", "0.9999996621473572`"}], 
        "}"}], ",", 
       RowBox[{"{", 
        RowBox[{"1.`", ",", "0.8`", ",", "0.9999911539885333`"}], "}"}], ",", 
       
       RowBox[{"{", 
        RowBox[{"1.`", ",", "1.`", ",", "0.9996101603264752`"}], "}"}], ",", 
       RowBox[{"{", 
        RowBox[{"1.`", ",", "1.2`", ",", "0.9928554861152598`"}], "}"}], ",", 
       
       RowBox[{"{", 
        RowBox[{"1.`", ",", "1.4`", ",", "0.921899939027724`"}], "}"}], ",", 
       RowBox[{"{", 
        RowBox[{
        "1.`", ",", "1.5999999999999999`", ",", "0.7194843554505355`"}], 
        "}"}], ",", 
       RowBox[{"{", 
        RowBox[{
        "1.`", ",", "1.7999999999999998`", ",", "0.7194843554505355`"}], 
        "}"}], ",", 
       RowBox[{"{", 
        RowBox[{
        "1.`", ",", "1.9999999999999998`", ",", "0.7194843554505355`"}], 
        "}"}], ",", 
       RowBox[{"{", 
        RowBox[{
        "1.`", ",", "2.1999999999999997`", ",", "0.7194843554505355`"}], 
        "}"}], ",", 
       RowBox[{"{", 
        RowBox[{"1.`", ",", "2.4`", ",", "0.7194843554505355`"}], "}"}], ",", 
       
       RowBox[{"{", 
        RowBox[{"1.`", ",", "2.6`", ",", "0.7194843554505355`"}], "}"}], ",", 
       
       RowBox[{"{", 
        RowBox[{
        "1.`", ",", "2.8000000000000003`", ",", "0.7194843554505355`"}], 
        "}"}], ",", 
       RowBox[{"{", 
        RowBox[{
        "1.`", ",", "3.0000000000000004`", ",", "0.7194843554505355`"}], 
        "}"}], ",", 
       RowBox[{"{", 
        RowBox[{"1.2`", ",", "0", ",", "1.`"}], "}"}], ",", 
       RowBox[{"{", 
        RowBox[{"1.2`", ",", "0.2`", ",", "1.`"}], "}"}], ",", 
       RowBox[{"{", 
        RowBox[{"1.2`", ",", "0.4`", ",", "1.0000000017875808`"}], "}"}], ",", 
       RowBox[{"{", 
        RowBox[{
        "1.2`", ",", "0.6000000000000001`", ",", "0.9999996621473572`"}], 
        "}"}], ",", 
       RowBox[{"{", 
        RowBox[{"1.2`", ",", "0.8`", ",", "0.9999911539885333`"}], "}"}], ",", 
       RowBox[{"{", 
        RowBox[{"1.2`", ",", "1.`", ",", "0.9996101603264752`"}], "}"}], ",", 
       
       RowBox[{"{", 
        RowBox[{"1.2`", ",", "1.2`", ",", "0.9928554861152598`"}], "}"}], ",", 
       RowBox[{"{", 
        RowBox[{"1.2`", ",", "1.4`", ",", "0.921899939027724`"}], "}"}], ",", 
       
       RowBox[{"{", 
        RowBox[{
        "1.2`", ",", "1.5999999999999999`", ",", "0.7194843554505355`"}], 
        "}"}], ",", 
       RowBox[{"{", 
        RowBox[{
        "1.2`", ",", "1.7999999999999998`", ",", "0.7194843554505355`"}], 
        "}"}], ",", 
       RowBox[{"{", 
        RowBox[{
        "1.2`", ",", "1.9999999999999998`", ",", "0.7194843554505355`"}], 
        "}"}], ",", 
       RowBox[{"{", 
        RowBox[{
        "1.2`", ",", "2.1999999999999997`", ",", "0.7194843554505355`"}], 
        "}"}], ",", 
       RowBox[{"{", 
        RowBox[{"1.2`", ",", "2.4`", ",", "0.7194843554505355`"}], "}"}], ",", 
       RowBox[{"{", 
        RowBox[{"1.2`", ",", "2.6`", ",", "0.7194843554505355`"}], "}"}], ",", 
       RowBox[{"{", 
        RowBox[{
        "1.2`", ",", "2.8000000000000003`", ",", "0.7194843554505355`"}], 
        "}"}], ",", 
       RowBox[{"{", 
        RowBox[{
        "1.2`", ",", "3.0000000000000004`", ",", "0.7194843554505355`"}], 
        "}"}], ",", 
       RowBox[{"{", 
        RowBox[{"1.4`", ",", "0", ",", "1.`"}], "}"}], ",", 
       RowBox[{"{", 
        RowBox[{"1.4`", ",", "0.2`", ",", "1.`"}], "}"}], ",", 
       RowBox[{"{", 
        RowBox[{"1.4`", ",", "0.4`", ",", "1.0000000017875808`"}], "}"}], ",", 
       RowBox[{"{", 
        RowBox[{
        "1.4`", ",", "0.6000000000000001`", ",", "0.9999996621473572`"}], 
        "}"}], ",", 
       RowBox[{"{", 
        RowBox[{"1.4`", ",", "0.8`", ",", "0.9999911539885333`"}], "}"}], ",", 
       RowBox[{"{", 
        RowBox[{"1.4`", ",", "1.`", ",", "0.9996101603264752`"}], "}"}], ",", 
       
       RowBox[{"{", 
        RowBox[{"1.4`", ",", "1.2`", ",", "0.9928554861152598`"}], "}"}], ",", 
       RowBox[{"{", 
        RowBox[{"1.4`", ",", "1.4`", ",", "0.921899939027724`"}], "}"}], ",", 
       
       RowBox[{"{", 
        RowBox[{
        "1.4`", ",", "1.5999999999999999`", ",", "0.7194843554505355`"}], 
        "}"}], ",", 
       RowBox[{"{", 
        RowBox[{
        "1.4`", ",", "1.7999999999999998`", ",", "0.7194843554505355`"}], 
        "}"}], ",", 
       RowBox[{"{", 
        RowBox[{
        "1.4`", ",", "1.9999999999999998`", ",", "0.7194843554505355`"}], 
        "}"}], ",", 
       RowBox[{"{", 
        RowBox[{
        "1.4`", ",", "2.1999999999999997`", ",", "0.7194843554505355`"}], 
        "}"}], ",", 
       RowBox[{"{", 
        RowBox[{"1.4`", ",", "2.4`", ",", "0.7194843554505355`"}], "}"}], ",", 
       RowBox[{"{", 
        RowBox[{"1.4`", ",", "2.6`", ",", "0.7194843554505355`"}], "}"}], ",", 
       RowBox[{"{", 
        RowBox[{
        "1.4`", ",", "2.8000000000000003`", ",", "0.7194843554505355`"}], 
        "}"}], ",", 
       RowBox[{"{", 
        RowBox[{
        "1.4`", ",", "3.0000000000000004`", ",", "0.7194843554505355`"}], 
        "}"}], ",", 
       RowBox[{"{", 
        RowBox[{"1.5999999999999999`", ",", "0", ",", "1.`"}], "}"}], ",", 
       RowBox[{"{", 
        RowBox[{"1.5999999999999999`", ",", "0.2`", ",", "1.`"}], "}"}], ",", 
       
       RowBox[{"{", 
        RowBox[{
        "1.5999999999999999`", ",", "0.4`", ",", "1.0000000017875808`"}], 
        "}"}], ",", 
       RowBox[{"{", 
        RowBox[{
        "1.5999999999999999`", ",", "0.6000000000000001`", ",", 
         "0.9999996621473572`"}], "}"}], ",", 
       RowBox[{"{", 
        RowBox[{
        "1.5999999999999999`", ",", "0.8`", ",", "0.9999911539885333`"}], 
        "}"}], ",", 
       RowBox[{"{", 
        RowBox[{
        "1.5999999999999999`", ",", "1.`", ",", "0.9996101603264752`"}], 
        "}"}], ",", 
       RowBox[{"{", 
        RowBox[{
        "1.5999999999999999`", ",", "1.2`", ",", "0.9928554861152598`"}], 
        "}"}], ",", 
       RowBox[{"{", 
        RowBox[{
        "1.5999999999999999`", ",", "1.4`", ",", "0.921899939027724`"}], 
        "}"}], ",", 
       RowBox[{"{", 
        RowBox[{
        "1.5999999999999999`", ",", "1.5999999999999999`", ",", 
         "0.7194843554505355`"}], "}"}], ",", 
       RowBox[{"{", 
        RowBox[{
        "1.5999999999999999`", ",", "1.7999999999999998`", ",", 
         "0.7194843554505355`"}], "}"}], ",", 
       RowBox[{"{", 
        RowBox[{
        "1.5999999999999999`", ",", "1.9999999999999998`", ",", 
         "0.7194843554505355`"}], "}"}], ",", 
       RowBox[{"{", 
        RowBox[{
        "1.5999999999999999`", ",", "2.1999999999999997`", ",", 
         "0.7194843554505355`"}], "}"}], ",", 
       RowBox[{"{", 
        RowBox[{
        "1.5999999999999999`", ",", "2.4`", ",", "0.7194843554505355`"}], 
        "}"}], ",", 
       RowBox[{"{", 
        RowBox[{
        "1.5999999999999999`", ",", "2.6`", ",", "0.7194843554505355`"}], 
        "}"}], ",", 
       RowBox[{"{", 
        RowBox[{
        "1.5999999999999999`", ",", "2.8000000000000003`", ",", 
         "0.7194843554505355`"}], "}"}], ",", 
       RowBox[{"{", 
        RowBox[{
        "1.5999999999999999`", ",", "3.0000000000000004`", ",", 
         "0.7194843554505355`"}], "}"}], ",", 
       RowBox[{"{", 
        RowBox[{"1.7999999999999998`", ",", "0", ",", "1.`"}], "}"}], ",", 
       RowBox[{"{", 
        RowBox[{"1.7999999999999998`", ",", "0.2`", ",", "1.`"}], "}"}], ",", 
       
       RowBox[{"{", 
        RowBox[{
        "1.7999999999999998`", ",", "0.4`", ",", "1.0000000017875808`"}], 
        "}"}], ",", 
       RowBox[{"{", 
        RowBox[{
        "1.7999999999999998`", ",", "0.6000000000000001`", ",", 
         "0.9999996621473572`"}], "}"}], ",", 
       RowBox[{"{", 
        RowBox[{
        "1.7999999999999998`", ",", "0.8`", ",", "0.9999911539885333`"}], 
        "}"}], ",", 
       RowBox[{"{", 
        RowBox[{
        "1.7999999999999998`", ",", "1.`", ",", "0.9996101603264752`"}], 
        "}"}], ",", 
       RowBox[{"{", 
        RowBox[{
        "1.7999999999999998`", ",", "1.2`", ",", "0.9928554861152598`"}], 
        "}"}], ",", 
       RowBox[{"{", 
        RowBox[{
        "1.7999999999999998`", ",", "1.4`", ",", "0.921899939027724`"}], 
        "}"}], ",", 
       RowBox[{"{", 
        RowBox[{
        "1.7999999999999998`", ",", "1.5999999999999999`", ",", 
         "0.7194843554505355`"}], "}"}], ",", 
       RowBox[{"{", 
        RowBox[{
        "1.7999999999999998`", ",", "1.7999999999999998`", ",", 
         "0.7194843554505355`"}], "}"}], ",", 
       RowBox[{"{", 
        RowBox[{
        "1.7999999999999998`", ",", "1.9999999999999998`", ",", 
         "0.7194843554505355`"}], "}"}], ",", 
       RowBox[{"{", 
        RowBox[{
        "1.7999999999999998`", ",", "2.1999999999999997`", ",", 
         "0.7194843554505355`"}], "}"}], ",", 
       RowBox[{"{", 
        RowBox[{
        "1.7999999999999998`", ",", "2.4`", ",", "0.7194843554505355`"}], 
        "}"}], ",", 
       RowBox[{"{", 
        RowBox[{
        "1.7999999999999998`", ",", "2.6`", ",", "0.7194843554505355`"}], 
        "}"}], ",", 
       RowBox[{"{", 
        RowBox[{
        "1.7999999999999998`", ",", "2.8000000000000003`", ",", 
         "0.7194843554505355`"}], "}"}], ",", 
       RowBox[{"{", 
        RowBox[{
        "1.7999999999999998`", ",", "3.0000000000000004`", ",", 
         "0.7194843554505355`"}], "}"}], ",", 
       RowBox[{"{", 
        RowBox[{"1.9999999999999998`", ",", "0", ",", "1.`"}], "}"}], ",", 
       RowBox[{"{", 
        RowBox[{"1.9999999999999998`", ",", "0.2`", ",", "1.`"}], "}"}], ",", 
       
       RowBox[{"{", 
        RowBox[{
        "1.9999999999999998`", ",", "0.4`", ",", "1.0000000017875808`"}], 
        "}"}], ",", 
       RowBox[{"{", 
        RowBox[{
        "1.9999999999999998`", ",", "0.6000000000000001`", ",", 
         "0.9999996621473572`"}], "}"}], ",", 
       RowBox[{"{", 
        RowBox[{
        "1.9999999999999998`", ",", "0.8`", ",", "0.9999911539885333`"}], 
        "}"}], ",", 
       RowBox[{"{", 
        RowBox[{
        "1.9999999999999998`", ",", "1.`", ",", "0.9996101603264752`"}], 
        "}"}], ",", 
       RowBox[{"{", 
        RowBox[{
        "1.9999999999999998`", ",", "1.2`", ",", "0.9928554861152598`"}], 
        "}"}], ",", 
       RowBox[{"{", 
        RowBox[{
        "1.9999999999999998`", ",", "1.4`", ",", "0.921899939027724`"}], 
        "}"}], ",", 
       RowBox[{"{", 
        RowBox[{
        "1.9999999999999998`", ",", "1.5999999999999999`", ",", 
         "0.7194843554505355`"}], "}"}], ",", 
       RowBox[{"{", 
        RowBox[{
        "1.9999999999999998`", ",", "1.7999999999999998`", ",", 
         "0.7194843554505355`"}], "}"}], ",", 
       RowBox[{"{", 
        RowBox[{
        "1.9999999999999998`", ",", "1.9999999999999998`", ",", 
         "0.7194843554505355`"}], "}"}], ",", 
       RowBox[{"{", 
        RowBox[{
        "1.9999999999999998`", ",", "2.1999999999999997`", ",", 
         "0.7194843554505355`"}], "}"}], ",", 
       RowBox[{"{", 
        RowBox[{
        "1.9999999999999998`", ",", "2.4`", ",", "0.7194843554505355`"}], 
        "}"}], ",", 
       RowBox[{"{", 
        RowBox[{
        "1.9999999999999998`", ",", "2.6`", ",", "0.7194843554505355`"}], 
        "}"}], ",", 
       RowBox[{"{", 
        RowBox[{
        "1.9999999999999998`", ",", "2.8000000000000003`", ",", 
         "0.7194843554505355`"}], "}"}], ",", 
       RowBox[{"{", 
        RowBox[{
        "1.9999999999999998`", ",", "3.0000000000000004`", ",", 
         "0.7194843554505355`"}], "}"}], ",", 
       RowBox[{"{", 
        RowBox[{"2.1999999999999997`", ",", "0", ",", "1.`"}], "}"}], ",", 
       RowBox[{"{", 
        RowBox[{"2.1999999999999997`", ",", "0.2`", ",", "1.`"}], "}"}], ",", 
       
       RowBox[{"{", 
        RowBox[{
        "2.1999999999999997`", ",", "0.4`", ",", "1.0000000017875808`"}], 
        "}"}], ",", 
       RowBox[{"{", 
        RowBox[{
        "2.1999999999999997`", ",", "0.6000000000000001`", ",", 
         "0.9999996621473572`"}], "}"}], ",", 
       RowBox[{"{", 
        RowBox[{
        "2.1999999999999997`", ",", "0.8`", ",", "0.9999911539885333`"}], 
        "}"}], ",", 
       RowBox[{"{", 
        RowBox[{
        "2.1999999999999997`", ",", "1.`", ",", "0.9996101603264752`"}], 
        "}"}], ",", 
       RowBox[{"{", 
        RowBox[{
        "2.1999999999999997`", ",", "1.2`", ",", "0.9928554861152598`"}], 
        "}"}], ",", 
       RowBox[{"{", 
        RowBox[{
        "2.1999999999999997`", ",", "1.4`", ",", "0.921899939027724`"}], 
        "}"}], ",", 
       RowBox[{"{", 
        RowBox[{
        "2.1999999999999997`", ",", "1.5999999999999999`", ",", 
         "0.7194843554505355`"}], "}"}], ",", 
       RowBox[{"{", 
        RowBox[{
        "2.1999999999999997`", ",", "1.7999999999999998`", ",", 
         "0.7194843554505355`"}], "}"}], ",", 
       RowBox[{"{", 
        RowBox[{
        "2.1999999999999997`", ",", "1.9999999999999998`", ",", 
         "0.7194843554505355`"}], "}"}], ",", 
       RowBox[{"{", 
        RowBox[{
        "2.1999999999999997`", ",", "2.1999999999999997`", ",", 
         "0.7194843554505355`"}], "}"}], ",", 
       RowBox[{"{", 
        RowBox[{
        "2.1999999999999997`", ",", "2.4`", ",", "0.7194843554505355`"}], 
        "}"}], ",", 
       RowBox[{"{", 
        RowBox[{
        "2.1999999999999997`", ",", "2.6`", ",", "0.7194843554505355`"}], 
        "}"}], ",", 
       RowBox[{"{", 
        RowBox[{
        "2.1999999999999997`", ",", "2.8000000000000003`", ",", 
         "0.7194843554505355`"}], "}"}], ",", 
       RowBox[{"{", 
        RowBox[{
        "2.1999999999999997`", ",", "3.0000000000000004`", ",", 
         "0.7194843554505355`"}], "}"}], ",", 
       RowBox[{"{", 
        RowBox[{"2.4`", ",", "0", ",", "1.`"}], "}"}], ",", 
       RowBox[{"{", 
        RowBox[{"2.4`", ",", "0.2`", ",", "1.`"}], "}"}], ",", 
       RowBox[{"{", 
        RowBox[{"2.4`", ",", "0.4`", ",", "1.0000000017875808`"}], "}"}], ",", 
       RowBox[{"{", 
        RowBox[{
        "2.4`", ",", "0.6000000000000001`", ",", "0.9999996621473572`"}], 
        "}"}], ",", 
       RowBox[{"{", 
        RowBox[{"2.4`", ",", "0.8`", ",", "0.9999911539885333`"}], "}"}], ",", 
       RowBox[{"{", 
        RowBox[{"2.4`", ",", "1.`", ",", "0.9996101603264752`"}], "}"}], ",", 
       
       RowBox[{"{", 
        RowBox[{"2.4`", ",", "1.2`", ",", "0.9928554861152598`"}], "}"}], ",", 
       RowBox[{"{", 
        RowBox[{"2.4`", ",", "1.4`", ",", "0.921899939027724`"}], "}"}], ",", 
       
       RowBox[{"{", 
        RowBox[{
        "2.4`", ",", "1.5999999999999999`", ",", "0.7194843554505355`"}], 
        "}"}], ",", 
       RowBox[{"{", 
        RowBox[{
        "2.4`", ",", "1.7999999999999998`", ",", "0.7194843554505355`"}], 
        "}"}], ",", 
       RowBox[{"{", 
        RowBox[{
        "2.4`", ",", "1.9999999999999998`", ",", "0.7194843554505355`"}], 
        "}"}], ",", 
       RowBox[{"{", 
        RowBox[{
        "2.4`", ",", "2.1999999999999997`", ",", "0.7194843554505355`"}], 
        "}"}], ",", 
       RowBox[{"{", 
        RowBox[{"2.4`", ",", "2.4`", ",", "0.7194843554505355`"}], "}"}], ",", 
       RowBox[{"{", 
        RowBox[{"2.4`", ",", "2.6`", ",", "0.7194843554505355`"}], "}"}], ",", 
       RowBox[{"{", 
        RowBox[{
        "2.4`", ",", "2.8000000000000003`", ",", "0.7194843554505355`"}], 
        "}"}], ",", 
       RowBox[{"{", 
        RowBox[{
        "2.4`", ",", "3.0000000000000004`", ",", "0.7194843554505355`"}], 
        "}"}], ",", 
       RowBox[{"{", 
        RowBox[{"2.6`", ",", "0", ",", "1.`"}], "}"}], ",", 
       RowBox[{"{", 
        RowBox[{"2.6`", ",", "0.2`", ",", "1.`"}], "}"}], ",", 
       RowBox[{"{", 
        RowBox[{"2.6`", ",", "0.4`", ",", "1.0000000017875808`"}], "}"}], ",", 
       RowBox[{"{", 
        RowBox[{
        "2.6`", ",", "0.6000000000000001`", ",", "0.9999996621473572`"}], 
        "}"}], ",", 
       RowBox[{"{", 
        RowBox[{"2.6`", ",", "0.8`", ",", "0.9999911539885333`"}], "}"}], ",", 
       RowBox[{"{", 
        RowBox[{"2.6`", ",", "1.`", ",", "0.9996101603264752`"}], "}"}], ",", 
       
       RowBox[{"{", 
        RowBox[{"2.6`", ",", "1.2`", ",", "0.9928554861152598`"}], "}"}], ",", 
       RowBox[{"{", 
        RowBox[{"2.6`", ",", "1.4`", ",", "0.921899939027724`"}], "}"}], ",", 
       
       RowBox[{"{", 
        RowBox[{
        "2.6`", ",", "1.5999999999999999`", ",", "0.7194843554505355`"}], 
        "}"}], ",", 
       RowBox[{"{", 
        RowBox[{
        "2.6`", ",", "1.7999999999999998`", ",", "0.7194843554505355`"}], 
        "}"}], ",", 
       RowBox[{"{", 
        RowBox[{
        "2.6`", ",", "1.9999999999999998`", ",", "0.7194843554505355`"}], 
        "}"}], ",", 
       RowBox[{"{", 
        RowBox[{
        "2.6`", ",", "2.1999999999999997`", ",", "0.7194843554505355`"}], 
        "}"}], ",", 
       RowBox[{"{", 
        RowBox[{"2.6`", ",", "2.4`", ",", "0.7194843554505355`"}], "}"}], ",", 
       RowBox[{"{", 
        RowBox[{"2.6`", ",", "2.6`", ",", "0.7194843554505355`"}], "}"}], ",", 
       RowBox[{"{", 
        RowBox[{
        "2.6`", ",", "2.8000000000000003`", ",", "0.7194843554505355`"}], 
        "}"}], ",", 
       RowBox[{"{", 
        RowBox[{
        "2.6`", ",", "3.0000000000000004`", ",", "0.7194843554505355`"}], 
        "}"}], ",", 
       RowBox[{"{", 
        RowBox[{"2.8000000000000003`", ",", "0", ",", "1.`"}], "}"}], ",", 
       RowBox[{"{", 
        RowBox[{"2.8000000000000003`", ",", "0.2`", ",", "1.`"}], "}"}], ",", 
       
       RowBox[{"{", 
        RowBox[{
        "2.8000000000000003`", ",", "0.4`", ",", "1.0000000017875808`"}], 
        "}"}], ",", 
       RowBox[{"{", 
        RowBox[{
        "2.8000000000000003`", ",", "0.6000000000000001`", ",", 
         "0.9999996621473572`"}], "}"}], ",", 
       RowBox[{"{", 
        RowBox[{
        "2.8000000000000003`", ",", "0.8`", ",", "0.9999911539885333`"}], 
        "}"}], ",", 
       RowBox[{"{", 
        RowBox[{
        "2.8000000000000003`", ",", "1.`", ",", "0.9996101603264752`"}], 
        "}"}], ",", 
       RowBox[{"{", 
        RowBox[{
        "2.8000000000000003`", ",", "1.2`", ",", "0.9928554861152598`"}], 
        "}"}], ",", 
       RowBox[{"{", 
        RowBox[{
        "2.8000000000000003`", ",", "1.4`", ",", "0.921899939027724`"}], 
        "}"}], ",", 
       RowBox[{"{", 
        RowBox[{
        "2.8000000000000003`", ",", "1.5999999999999999`", ",", 
         "0.7194843554505355`"}], "}"}], ",", 
       RowBox[{"{", 
        RowBox[{
        "2.8000000000000003`", ",", "1.7999999999999998`", ",", 
         "0.7194843554505355`"}], "}"}], ",", 
       RowBox[{"{", 
        RowBox[{
        "2.8000000000000003`", ",", "1.9999999999999998`", ",", 
         "0.7194843554505355`"}], "}"}], ",", 
       RowBox[{"{", 
        RowBox[{
        "2.8000000000000003`", ",", "2.1999999999999997`", ",", 
         "0.7194843554505355`"}], "}"}], ",", 
       RowBox[{"{", 
        RowBox[{
        "2.8000000000000003`", ",", "2.4`", ",", "0.7194843554505355`"}], 
        "}"}], ",", 
       RowBox[{"{", 
        RowBox[{
        "2.8000000000000003`", ",", "2.6`", ",", "0.7194843554505355`"}], 
        "}"}], ",", 
       RowBox[{"{", 
        RowBox[{
        "2.8000000000000003`", ",", "2.8000000000000003`", ",", 
         "0.7194843554505355`"}], "}"}], ",", 
       RowBox[{"{", 
        RowBox[{
        "2.8000000000000003`", ",", "3.0000000000000004`", ",", 
         "0.7194843554505355`"}], "}"}], ",", 
       RowBox[{"{", 
        RowBox[{"3.0000000000000004`", ",", "0", ",", "1.`"}], "}"}], ",", 
       RowBox[{"{", 
        RowBox[{"3.0000000000000004`", ",", "0.2`", ",", "1.`"}], "}"}], ",", 
       
       RowBox[{"{", 
        RowBox[{
        "3.0000000000000004`", ",", "0.4`", ",", "1.0000000017875808`"}], 
        "}"}], ",", 
       RowBox[{"{", 
        RowBox[{
        "3.0000000000000004`", ",", "0.6000000000000001`", ",", 
         "0.9999996621473572`"}], "}"}], ",", 
       RowBox[{"{", 
        RowBox[{
        "3.0000000000000004`", ",", "0.8`", ",", "0.9999911539885333`"}], 
        "}"}], ",", 
       RowBox[{"{", 
        RowBox[{
        "3.0000000000000004`", ",", "1.`", ",", "0.9996101603264752`"}], 
        "}"}], ",", 
       RowBox[{"{", 
        RowBox[{
        "3.0000000000000004`", ",", "1.2`", ",", "0.9928554861152598`"}], 
        "}"}], ",", 
       RowBox[{"{", 
        RowBox[{
        "3.0000000000000004`", ",", "1.4`", ",", "0.921899939027724`"}], 
        "}"}], ",", 
       RowBox[{"{", 
        RowBox[{
        "3.0000000000000004`", ",", "1.5999999999999999`", ",", 
         "0.7194843554505355`"}], "}"}], ",", 
       RowBox[{"{", 
        RowBox[{
        "3.0000000000000004`", ",", "1.7999999999999998`", ",", 
         "0.7194843554505355`"}], "}"}], ",", 
       RowBox[{"{", 
        RowBox[{
        "3.0000000000000004`", ",", "1.9999999999999998`", ",", 
         "0.7194843554505355`"}], "}"}], ",", 
       RowBox[{"{", 
        RowBox[{
        "3.0000000000000004`", ",", "2.1999999999999997`", ",", 
         "0.7194843554505355`"}], "}"}], ",", 
       RowBox[{"{", 
        RowBox[{
        "3.0000000000000004`", ",", "2.4`", ",", "0.7194843554505355`"}], 
        "}"}], ",", 
       RowBox[{"{", 
        RowBox[{
        "3.0000000000000004`", ",", "2.6`", ",", "0.7194843554505355`"}], 
        "}"}], ",", 
       RowBox[{"{", 
        RowBox[{
        "3.0000000000000004`", ",", "2.8000000000000003`", ",", 
         "0.7194843554505355`"}], "}"}], ",", 
       RowBox[{"{", 
        RowBox[{
        "3.0000000000000004`", ",", "3.0000000000000004`", ",", 
         "0.7194843554505355`"}], "}"}]}], "}"}]}], ";"}], " ", 
   "\[IndentingNewLine]", "\[IndentingNewLine]", "\[IndentingNewLine]", 
   RowBox[{
    RowBox[{"PunishmentPr09", "=", 
     RowBox[{"{", 
      RowBox[{
       RowBox[{"{", 
        RowBox[{"0", ",", "0", ",", "0.`"}], "}"}], ",", 
       RowBox[{"{", 
        RowBox[{"0", ",", "0.2`", ",", "0.`"}], "}"}], ",", 
       RowBox[{"{", 
        RowBox[{"0", ",", "0.4`", ",", "0.`"}], "}"}], ",", 
       RowBox[{"{", 
        RowBox[{"0", ",", "0.6000000000000001`", ",", "0.`"}], "}"}], ",", 
       RowBox[{"{", 
        RowBox[{"0", ",", "0.8`", ",", "0.`"}], "}"}], ",", 
       RowBox[{"{", 
        RowBox[{"0", ",", "1.`", ",", "0.`"}], "}"}], ",", 
       RowBox[{"{", 
        RowBox[{"0", ",", "1.2`", ",", "0.`"}], "}"}], ",", 
       RowBox[{"{", 
        RowBox[{"0", ",", "1.4`", ",", "0.`"}], "}"}], ",", 
       RowBox[{"{", 
        RowBox[{"0", ",", "1.5999999999999999`", ",", "0.`"}], "}"}], ",", 
       RowBox[{"{", 
        RowBox[{"0", ",", "1.7999999999999998`", ",", "0.`"}], "}"}], ",", 
       RowBox[{"{", 
        RowBox[{"0", ",", "1.9999999999999998`", ",", "0.`"}], "}"}], ",", 
       RowBox[{"{", 
        RowBox[{"0", ",", "2.1999999999999997`", ",", "0.`"}], "}"}], ",", 
       RowBox[{"{", 
        RowBox[{"0", ",", "2.4`", ",", "0.`"}], "}"}], ",", 
       RowBox[{"{", 
        RowBox[{"0", ",", "2.6`", ",", "0.`"}], "}"}], ",", 
       RowBox[{"{", 
        RowBox[{"0", ",", "2.8000000000000003`", ",", "0.`"}], "}"}], ",", 
       RowBox[{"{", 
        RowBox[{"0", ",", "3.0000000000000004`", ",", "0.`"}], "}"}], ",", 
       RowBox[{"{", 
        RowBox[{"0.2`", ",", "0", ",", "0.`"}], "}"}], ",", 
       RowBox[{"{", 
        RowBox[{"0.2`", ",", "0.2`", ",", "0.`"}], "}"}], ",", 
       RowBox[{"{", 
        RowBox[{"0.2`", ",", "0.4`", ",", "0.`"}], "}"}], ",", 
       RowBox[{"{", 
        RowBox[{"0.2`", ",", "0.6000000000000001`", ",", "0.`"}], "}"}], ",", 
       
       RowBox[{"{", 
        RowBox[{"0.2`", ",", "0.8`", ",", "0.`"}], "}"}], ",", 
       RowBox[{"{", 
        RowBox[{"0.2`", ",", "1.`", ",", "0.`"}], "}"}], ",", 
       RowBox[{"{", 
        RowBox[{"0.2`", ",", "1.2`", ",", "0.`"}], "}"}], ",", 
       RowBox[{"{", 
        RowBox[{"0.2`", ",", "1.4`", ",", "0.`"}], "}"}], ",", 
       RowBox[{"{", 
        RowBox[{"0.2`", ",", "1.5999999999999999`", ",", "0.`"}], "}"}], ",", 
       
       RowBox[{"{", 
        RowBox[{"0.2`", ",", "1.7999999999999998`", ",", "0.`"}], "}"}], ",", 
       
       RowBox[{"{", 
        RowBox[{"0.2`", ",", "1.9999999999999998`", ",", "0.`"}], "}"}], ",", 
       
       RowBox[{"{", 
        RowBox[{"0.2`", ",", "2.1999999999999997`", ",", "0.`"}], "}"}], ",", 
       
       RowBox[{"{", 
        RowBox[{"0.2`", ",", "2.4`", ",", "0.`"}], "}"}], ",", 
       RowBox[{"{", 
        RowBox[{"0.2`", ",", "2.6`", ",", "0.`"}], "}"}], ",", 
       RowBox[{"{", 
        RowBox[{"0.2`", ",", "2.8000000000000003`", ",", "0.`"}], "}"}], ",", 
       
       RowBox[{"{", 
        RowBox[{"0.2`", ",", "3.0000000000000004`", ",", "0.`"}], "}"}], ",", 
       
       RowBox[{"{", 
        RowBox[{"0.4`", ",", "0", ",", "0.`"}], "}"}], ",", 
       RowBox[{"{", 
        RowBox[{"0.4`", ",", "0.2`", ",", "0.`"}], "}"}], ",", 
       RowBox[{"{", 
        RowBox[{"0.4`", ",", "0.4`", ",", "0.`"}], "}"}], ",", 
       RowBox[{"{", 
        RowBox[{"0.4`", ",", "0.6000000000000001`", ",", "0.`"}], "}"}], ",", 
       
       RowBox[{"{", 
        RowBox[{"0.4`", ",", "0.8`", ",", "0.`"}], "}"}], ",", 
       RowBox[{"{", 
        RowBox[{"0.4`", ",", "1.`", ",", "0.`"}], "}"}], ",", 
       RowBox[{"{", 
        RowBox[{"0.4`", ",", "1.2`", ",", "0.`"}], "}"}], ",", 
       RowBox[{"{", 
        RowBox[{"0.4`", ",", "1.4`", ",", "0.`"}], "}"}], ",", 
       RowBox[{"{", 
        RowBox[{"0.4`", ",", "1.5999999999999999`", ",", "0.`"}], "}"}], ",", 
       
       RowBox[{"{", 
        RowBox[{"0.4`", ",", "1.7999999999999998`", ",", "0.`"}], "}"}], ",", 
       
       RowBox[{"{", 
        RowBox[{"0.4`", ",", "1.9999999999999998`", ",", "0.`"}], "}"}], ",", 
       
       RowBox[{"{", 
        RowBox[{"0.4`", ",", "2.1999999999999997`", ",", "0.`"}], "}"}], ",", 
       
       RowBox[{"{", 
        RowBox[{"0.4`", ",", "2.4`", ",", "0.`"}], "}"}], ",", 
       RowBox[{"{", 
        RowBox[{"0.4`", ",", "2.6`", ",", "0.`"}], "}"}], ",", 
       RowBox[{"{", 
        RowBox[{"0.4`", ",", "2.8000000000000003`", ",", "0.`"}], "}"}], ",", 
       
       RowBox[{"{", 
        RowBox[{"0.4`", ",", "3.0000000000000004`", ",", "0.`"}], "}"}], ",", 
       
       RowBox[{"{", 
        RowBox[{"0.6000000000000001`", ",", "0", ",", "0.`"}], "}"}], ",", 
       RowBox[{"{", 
        RowBox[{"0.6000000000000001`", ",", "0.2`", ",", "0.`"}], "}"}], ",", 
       
       RowBox[{"{", 
        RowBox[{"0.6000000000000001`", ",", "0.4`", ",", "0.`"}], "}"}], ",", 
       
       RowBox[{"{", 
        RowBox[{
        "0.6000000000000001`", ",", "0.6000000000000001`", ",", "0.`"}], 
        "}"}], ",", 
       RowBox[{"{", 
        RowBox[{"0.6000000000000001`", ",", "0.8`", ",", "0.`"}], "}"}], ",", 
       
       RowBox[{"{", 
        RowBox[{"0.6000000000000001`", ",", "1.`", ",", "0.`"}], "}"}], ",", 
       RowBox[{"{", 
        RowBox[{"0.6000000000000001`", ",", "1.2`", ",", "0.`"}], "}"}], ",", 
       
       RowBox[{"{", 
        RowBox[{"0.6000000000000001`", ",", "1.4`", ",", "0.`"}], "}"}], ",", 
       
       RowBox[{"{", 
        RowBox[{
        "0.6000000000000001`", ",", "1.5999999999999999`", ",", "0.`"}], 
        "}"}], ",", 
       RowBox[{"{", 
        RowBox[{
        "0.6000000000000001`", ",", "1.7999999999999998`", ",", "0.`"}], 
        "}"}], ",", 
       RowBox[{"{", 
        RowBox[{
        "0.6000000000000001`", ",", "1.9999999999999998`", ",", "0.`"}], 
        "}"}], ",", 
       RowBox[{"{", 
        RowBox[{
        "0.6000000000000001`", ",", "2.1999999999999997`", ",", "0.`"}], 
        "}"}], ",", 
       RowBox[{"{", 
        RowBox[{"0.6000000000000001`", ",", "2.4`", ",", "0.`"}], "}"}], ",", 
       
       RowBox[{"{", 
        RowBox[{"0.6000000000000001`", ",", "2.6`", ",", "0.`"}], "}"}], ",", 
       
       RowBox[{"{", 
        RowBox[{
        "0.6000000000000001`", ",", "2.8000000000000003`", ",", "0.`"}], 
        "}"}], ",", 
       RowBox[{"{", 
        RowBox[{
        "0.6000000000000001`", ",", "3.0000000000000004`", ",", "0.`"}], 
        "}"}], ",", 
       RowBox[{"{", 
        RowBox[{"0.8`", ",", "0", ",", "0.`"}], "}"}], ",", 
       RowBox[{"{", 
        RowBox[{"0.8`", ",", "0.2`", ",", "0.`"}], "}"}], ",", 
       RowBox[{"{", 
        RowBox[{"0.8`", ",", "0.4`", ",", "0.`"}], "}"}], ",", 
       RowBox[{"{", 
        RowBox[{"0.8`", ",", "0.6000000000000001`", ",", "0.`"}], "}"}], ",", 
       
       RowBox[{"{", 
        RowBox[{"0.8`", ",", "0.8`", ",", "0.`"}], "}"}], ",", 
       RowBox[{"{", 
        RowBox[{"0.8`", ",", "1.`", ",", "0.`"}], "}"}], ",", 
       RowBox[{"{", 
        RowBox[{"0.8`", ",", "1.2`", ",", "0.`"}], "}"}], ",", 
       RowBox[{"{", 
        RowBox[{"0.8`", ",", "1.4`", ",", "0.`"}], "}"}], ",", 
       RowBox[{"{", 
        RowBox[{"0.8`", ",", "1.5999999999999999`", ",", "0.`"}], "}"}], ",", 
       
       RowBox[{"{", 
        RowBox[{"0.8`", ",", "1.7999999999999998`", ",", "0.`"}], "}"}], ",", 
       
       RowBox[{"{", 
        RowBox[{"0.8`", ",", "1.9999999999999998`", ",", "0.`"}], "}"}], ",", 
       
       RowBox[{"{", 
        RowBox[{"0.8`", ",", "2.1999999999999997`", ",", "0.`"}], "}"}], ",", 
       
       RowBox[{"{", 
        RowBox[{"0.8`", ",", "2.4`", ",", "0.`"}], "}"}], ",", 
       RowBox[{"{", 
        RowBox[{"0.8`", ",", "2.6`", ",", "0.`"}], "}"}], ",", 
       RowBox[{"{", 
        RowBox[{"0.8`", ",", "2.8000000000000003`", ",", "0.`"}], "}"}], ",", 
       
       RowBox[{"{", 
        RowBox[{"0.8`", ",", "3.0000000000000004`", ",", "0.`"}], "}"}], ",", 
       
       RowBox[{"{", 
        RowBox[{"1.`", ",", "0", ",", "0.`"}], "}"}], ",", 
       RowBox[{"{", 
        RowBox[{"1.`", ",", "0.2`", ",", "0.`"}], "}"}], ",", 
       RowBox[{"{", 
        RowBox[{"1.`", ",", "0.4`", ",", "0.`"}], "}"}], ",", 
       RowBox[{"{", 
        RowBox[{"1.`", ",", "0.6000000000000001`", ",", "0.`"}], "}"}], ",", 
       RowBox[{"{", 
        RowBox[{"1.`", ",", "0.8`", ",", "0.`"}], "}"}], ",", 
       RowBox[{"{", 
        RowBox[{"1.`", ",", "1.`", ",", "0.`"}], "}"}], ",", 
       RowBox[{"{", 
        RowBox[{"1.`", ",", "1.2`", ",", "0.`"}], "}"}], ",", 
       RowBox[{"{", 
        RowBox[{"1.`", ",", "1.4`", ",", "0.`"}], "}"}], ",", 
       RowBox[{"{", 
        RowBox[{"1.`", ",", "1.5999999999999999`", ",", "0.`"}], "}"}], ",", 
       RowBox[{"{", 
        RowBox[{"1.`", ",", "1.7999999999999998`", ",", "0.`"}], "}"}], ",", 
       RowBox[{"{", 
        RowBox[{"1.`", ",", "1.9999999999999998`", ",", "0.`"}], "}"}], ",", 
       RowBox[{"{", 
        RowBox[{"1.`", ",", "2.1999999999999997`", ",", "0.`"}], "}"}], ",", 
       RowBox[{"{", 
        RowBox[{"1.`", ",", "2.4`", ",", "0.`"}], "}"}], ",", 
       RowBox[{"{", 
        RowBox[{"1.`", ",", "2.6`", ",", "0.`"}], "}"}], ",", 
       RowBox[{"{", 
        RowBox[{"1.`", ",", "2.8000000000000003`", ",", "0.`"}], "}"}], ",", 
       RowBox[{"{", 
        RowBox[{"1.`", ",", "3.0000000000000004`", ",", "0.`"}], "}"}], ",", 
       RowBox[{"{", 
        RowBox[{"1.2`", ",", "0", ",", "0.`"}], "}"}], ",", 
       RowBox[{"{", 
        RowBox[{"1.2`", ",", "0.2`", ",", "0.`"}], "}"}], ",", 
       RowBox[{"{", 
        RowBox[{"1.2`", ",", "0.4`", ",", "0.`"}], "}"}], ",", 
       RowBox[{"{", 
        RowBox[{"1.2`", ",", "0.6000000000000001`", ",", "0.`"}], "}"}], ",", 
       
       RowBox[{"{", 
        RowBox[{"1.2`", ",", "0.8`", ",", "0.`"}], "}"}], ",", 
       RowBox[{"{", 
        RowBox[{"1.2`", ",", "1.`", ",", "0.`"}], "}"}], ",", 
       RowBox[{"{", 
        RowBox[{"1.2`", ",", "1.2`", ",", "0.`"}], "}"}], ",", 
       RowBox[{"{", 
        RowBox[{"1.2`", ",", "1.4`", ",", "0.`"}], "}"}], ",", 
       RowBox[{"{", 
        RowBox[{"1.2`", ",", "1.5999999999999999`", ",", "0.`"}], "}"}], ",", 
       
       RowBox[{"{", 
        RowBox[{"1.2`", ",", "1.7999999999999998`", ",", "0.`"}], "}"}], ",", 
       
       RowBox[{"{", 
        RowBox[{"1.2`", ",", "1.9999999999999998`", ",", "0.`"}], "}"}], ",", 
       
       RowBox[{"{", 
        RowBox[{"1.2`", ",", "2.1999999999999997`", ",", "0.`"}], "}"}], ",", 
       
       RowBox[{"{", 
        RowBox[{"1.2`", ",", "2.4`", ",", "0.`"}], "}"}], ",", 
       RowBox[{"{", 
        RowBox[{"1.2`", ",", "2.6`", ",", "0.`"}], "}"}], ",", 
       RowBox[{"{", 
        RowBox[{"1.2`", ",", "2.8000000000000003`", ",", "0.`"}], "}"}], ",", 
       
       RowBox[{"{", 
        RowBox[{"1.2`", ",", "3.0000000000000004`", ",", "0.`"}], "}"}], ",", 
       
       RowBox[{"{", 
        RowBox[{"1.4`", ",", "0", ",", "0.`"}], "}"}], ",", 
       RowBox[{"{", 
        RowBox[{"1.4`", ",", "0.2`", ",", "0.`"}], "}"}], ",", 
       RowBox[{"{", 
        RowBox[{"1.4`", ",", "0.4`", ",", "0.`"}], "}"}], ",", 
       RowBox[{"{", 
        RowBox[{"1.4`", ",", "0.6000000000000001`", ",", "0.`"}], "}"}], ",", 
       
       RowBox[{"{", 
        RowBox[{"1.4`", ",", "0.8`", ",", "0.`"}], "}"}], ",", 
       RowBox[{"{", 
        RowBox[{"1.4`", ",", "1.`", ",", "0.`"}], "}"}], ",", 
       RowBox[{"{", 
        RowBox[{"1.4`", ",", "1.2`", ",", "0.`"}], "}"}], ",", 
       RowBox[{"{", 
        RowBox[{"1.4`", ",", "1.4`", ",", "0.`"}], "}"}], ",", 
       RowBox[{"{", 
        RowBox[{"1.4`", ",", "1.5999999999999999`", ",", "0.`"}], "}"}], ",", 
       
       RowBox[{"{", 
        RowBox[{"1.4`", ",", "1.7999999999999998`", ",", "0.`"}], "}"}], ",", 
       
       RowBox[{"{", 
        RowBox[{"1.4`", ",", "1.9999999999999998`", ",", "0.`"}], "}"}], ",", 
       
       RowBox[{"{", 
        RowBox[{"1.4`", ",", "2.1999999999999997`", ",", "0.`"}], "}"}], ",", 
       
       RowBox[{"{", 
        RowBox[{"1.4`", ",", "2.4`", ",", "0.`"}], "}"}], ",", 
       RowBox[{"{", 
        RowBox[{"1.4`", ",", "2.6`", ",", "0.`"}], "}"}], ",", 
       RowBox[{"{", 
        RowBox[{"1.4`", ",", "2.8000000000000003`", ",", "0.`"}], "}"}], ",", 
       
       RowBox[{"{", 
        RowBox[{"1.4`", ",", "3.0000000000000004`", ",", "0.`"}], "}"}], ",", 
       
       RowBox[{"{", 
        RowBox[{"1.5999999999999999`", ",", "0", ",", "0.`"}], "}"}], ",", 
       RowBox[{"{", 
        RowBox[{"1.5999999999999999`", ",", "0.2`", ",", "0.`"}], "}"}], ",", 
       
       RowBox[{"{", 
        RowBox[{"1.5999999999999999`", ",", "0.4`", ",", "0.`"}], "}"}], ",", 
       
       RowBox[{"{", 
        RowBox[{
        "1.5999999999999999`", ",", "0.6000000000000001`", ",", "0.`"}], 
        "}"}], ",", 
       RowBox[{"{", 
        RowBox[{"1.5999999999999999`", ",", "0.8`", ",", "0.`"}], "}"}], ",", 
       
       RowBox[{"{", 
        RowBox[{"1.5999999999999999`", ",", "1.`", ",", "0.`"}], "}"}], ",", 
       RowBox[{"{", 
        RowBox[{"1.5999999999999999`", ",", "1.2`", ",", "0.`"}], "}"}], ",", 
       
       RowBox[{"{", 
        RowBox[{"1.5999999999999999`", ",", "1.4`", ",", "0.`"}], "}"}], ",", 
       
       RowBox[{"{", 
        RowBox[{
        "1.5999999999999999`", ",", "1.5999999999999999`", ",", "0.`"}], 
        "}"}], ",", 
       RowBox[{"{", 
        RowBox[{
        "1.5999999999999999`", ",", "1.7999999999999998`", ",", "0.`"}], 
        "}"}], ",", 
       RowBox[{"{", 
        RowBox[{
        "1.5999999999999999`", ",", "1.9999999999999998`", ",", "0.`"}], 
        "}"}], ",", 
       RowBox[{"{", 
        RowBox[{
        "1.5999999999999999`", ",", "2.1999999999999997`", ",", "0.`"}], 
        "}"}], ",", 
       RowBox[{"{", 
        RowBox[{"1.5999999999999999`", ",", "2.4`", ",", "0.`"}], "}"}], ",", 
       
       RowBox[{"{", 
        RowBox[{"1.5999999999999999`", ",", "2.6`", ",", "0.`"}], "}"}], ",", 
       
       RowBox[{"{", 
        RowBox[{
        "1.5999999999999999`", ",", "2.8000000000000003`", ",", "0.`"}], 
        "}"}], ",", 
       RowBox[{"{", 
        RowBox[{
        "1.5999999999999999`", ",", "3.0000000000000004`", ",", "0.`"}], 
        "}"}], ",", 
       RowBox[{"{", 
        RowBox[{"1.7999999999999998`", ",", "0", ",", "0.`"}], "}"}], ",", 
       RowBox[{"{", 
        RowBox[{"1.7999999999999998`", ",", "0.2`", ",", "0.`"}], "}"}], ",", 
       
       RowBox[{"{", 
        RowBox[{"1.7999999999999998`", ",", "0.4`", ",", "0.`"}], "}"}], ",", 
       
       RowBox[{"{", 
        RowBox[{
        "1.7999999999999998`", ",", "0.6000000000000001`", ",", "0.`"}], 
        "}"}], ",", 
       RowBox[{"{", 
        RowBox[{"1.7999999999999998`", ",", "0.8`", ",", "0.`"}], "}"}], ",", 
       
       RowBox[{"{", 
        RowBox[{"1.7999999999999998`", ",", "1.`", ",", "0.`"}], "}"}], ",", 
       RowBox[{"{", 
        RowBox[{"1.7999999999999998`", ",", "1.2`", ",", "0.`"}], "}"}], ",", 
       
       RowBox[{"{", 
        RowBox[{"1.7999999999999998`", ",", "1.4`", ",", "0.`"}], "}"}], ",", 
       
       RowBox[{"{", 
        RowBox[{
        "1.7999999999999998`", ",", "1.5999999999999999`", ",", "0.`"}], 
        "}"}], ",", 
       RowBox[{"{", 
        RowBox[{
        "1.7999999999999998`", ",", "1.7999999999999998`", ",", "0.`"}], 
        "}"}], ",", 
       RowBox[{"{", 
        RowBox[{
        "1.7999999999999998`", ",", "1.9999999999999998`", ",", "0.`"}], 
        "}"}], ",", 
       RowBox[{"{", 
        RowBox[{
        "1.7999999999999998`", ",", "2.1999999999999997`", ",", "0.`"}], 
        "}"}], ",", 
       RowBox[{"{", 
        RowBox[{"1.7999999999999998`", ",", "2.4`", ",", "0.`"}], "}"}], ",", 
       
       RowBox[{"{", 
        RowBox[{"1.7999999999999998`", ",", "2.6`", ",", "0.`"}], "}"}], ",", 
       
       RowBox[{"{", 
        RowBox[{
        "1.7999999999999998`", ",", "2.8000000000000003`", ",", "0.`"}], 
        "}"}], ",", 
       RowBox[{"{", 
        RowBox[{
        "1.7999999999999998`", ",", "3.0000000000000004`", ",", "0.`"}], 
        "}"}], ",", 
       RowBox[{"{", 
        RowBox[{"1.9999999999999998`", ",", "0", ",", "0.`"}], "}"}], ",", 
       RowBox[{"{", 
        RowBox[{"1.9999999999999998`", ",", "0.2`", ",", "0.`"}], "}"}], ",", 
       
       RowBox[{"{", 
        RowBox[{"1.9999999999999998`", ",", "0.4`", ",", "0.`"}], "}"}], ",", 
       
       RowBox[{"{", 
        RowBox[{
        "1.9999999999999998`", ",", "0.6000000000000001`", ",", "0.`"}], 
        "}"}], ",", 
       RowBox[{"{", 
        RowBox[{"1.9999999999999998`", ",", "0.8`", ",", "0.`"}], "}"}], ",", 
       
       RowBox[{"{", 
        RowBox[{"1.9999999999999998`", ",", "1.`", ",", "0.`"}], "}"}], ",", 
       RowBox[{"{", 
        RowBox[{"1.9999999999999998`", ",", "1.2`", ",", "0.`"}], "}"}], ",", 
       
       RowBox[{"{", 
        RowBox[{"1.9999999999999998`", ",", "1.4`", ",", "0.`"}], "}"}], ",", 
       
       RowBox[{"{", 
        RowBox[{
        "1.9999999999999998`", ",", "1.5999999999999999`", ",", "0.`"}], 
        "}"}], ",", 
       RowBox[{"{", 
        RowBox[{
        "1.9999999999999998`", ",", "1.7999999999999998`", ",", "0.`"}], 
        "}"}], ",", 
       RowBox[{"{", 
        RowBox[{
        "1.9999999999999998`", ",", "1.9999999999999998`", ",", "0.`"}], 
        "}"}], ",", 
       RowBox[{"{", 
        RowBox[{
        "1.9999999999999998`", ",", "2.1999999999999997`", ",", "0.`"}], 
        "}"}], ",", 
       RowBox[{"{", 
        RowBox[{"1.9999999999999998`", ",", "2.4`", ",", "0.`"}], "}"}], ",", 
       
       RowBox[{"{", 
        RowBox[{"1.9999999999999998`", ",", "2.6`", ",", "0.`"}], "}"}], ",", 
       
       RowBox[{"{", 
        RowBox[{
        "1.9999999999999998`", ",", "2.8000000000000003`", ",", "0.`"}], 
        "}"}], ",", 
       RowBox[{"{", 
        RowBox[{
        "1.9999999999999998`", ",", "3.0000000000000004`", ",", "0.`"}], 
        "}"}], ",", 
       RowBox[{"{", 
        RowBox[{"2.1999999999999997`", ",", "0", ",", "0.`"}], "}"}], ",", 
       RowBox[{"{", 
        RowBox[{"2.1999999999999997`", ",", "0.2`", ",", "0.`"}], "}"}], ",", 
       
       RowBox[{"{", 
        RowBox[{"2.1999999999999997`", ",", "0.4`", ",", "0.`"}], "}"}], ",", 
       
       RowBox[{"{", 
        RowBox[{
        "2.1999999999999997`", ",", "0.6000000000000001`", ",", "0.`"}], 
        "}"}], ",", 
       RowBox[{"{", 
        RowBox[{"2.1999999999999997`", ",", "0.8`", ",", "0.`"}], "}"}], ",", 
       
       RowBox[{"{", 
        RowBox[{"2.1999999999999997`", ",", "1.`", ",", "0.`"}], "}"}], ",", 
       RowBox[{"{", 
        RowBox[{"2.1999999999999997`", ",", "1.2`", ",", "0.`"}], "}"}], ",", 
       
       RowBox[{"{", 
        RowBox[{"2.1999999999999997`", ",", "1.4`", ",", "0.`"}], "}"}], ",", 
       
       RowBox[{"{", 
        RowBox[{
        "2.1999999999999997`", ",", "1.5999999999999999`", ",", "0.`"}], 
        "}"}], ",", 
       RowBox[{"{", 
        RowBox[{
        "2.1999999999999997`", ",", "1.7999999999999998`", ",", "0.`"}], 
        "}"}], ",", 
       RowBox[{"{", 
        RowBox[{
        "2.1999999999999997`", ",", "1.9999999999999998`", ",", "0.`"}], 
        "}"}], ",", 
       RowBox[{"{", 
        RowBox[{
        "2.1999999999999997`", ",", "2.1999999999999997`", ",", "0.`"}], 
        "}"}], ",", 
       RowBox[{"{", 
        RowBox[{"2.1999999999999997`", ",", "2.4`", ",", "0.`"}], "}"}], ",", 
       
       RowBox[{"{", 
        RowBox[{"2.1999999999999997`", ",", "2.6`", ",", "0.`"}], "}"}], ",", 
       
       RowBox[{"{", 
        RowBox[{
        "2.1999999999999997`", ",", "2.8000000000000003`", ",", "0.`"}], 
        "}"}], ",", 
       RowBox[{"{", 
        RowBox[{
        "2.1999999999999997`", ",", "3.0000000000000004`", ",", "0.`"}], 
        "}"}], ",", 
       RowBox[{"{", 
        RowBox[{"2.4`", ",", "0", ",", "0.`"}], "}"}], ",", 
       RowBox[{"{", 
        RowBox[{"2.4`", ",", "0.2`", ",", "0.`"}], "}"}], ",", 
       RowBox[{"{", 
        RowBox[{"2.4`", ",", "0.4`", ",", "0.`"}], "}"}], ",", 
       RowBox[{"{", 
        RowBox[{"2.4`", ",", "0.6000000000000001`", ",", "0.`"}], "}"}], ",", 
       
       RowBox[{"{", 
        RowBox[{"2.4`", ",", "0.8`", ",", "0.`"}], "}"}], ",", 
       RowBox[{"{", 
        RowBox[{"2.4`", ",", "1.`", ",", "0.`"}], "}"}], ",", 
       RowBox[{"{", 
        RowBox[{"2.4`", ",", "1.2`", ",", "0.`"}], "}"}], ",", 
       RowBox[{"{", 
        RowBox[{"2.4`", ",", "1.4`", ",", "0.`"}], "}"}], ",", 
       RowBox[{"{", 
        RowBox[{"2.4`", ",", "1.5999999999999999`", ",", "0.`"}], "}"}], ",", 
       
       RowBox[{"{", 
        RowBox[{"2.4`", ",", "1.7999999999999998`", ",", "0.`"}], "}"}], ",", 
       
       RowBox[{"{", 
        RowBox[{"2.4`", ",", "1.9999999999999998`", ",", "0.`"}], "}"}], ",", 
       
       RowBox[{"{", 
        RowBox[{"2.4`", ",", "2.1999999999999997`", ",", "0.`"}], "}"}], ",", 
       
       RowBox[{"{", 
        RowBox[{"2.4`", ",", "2.4`", ",", "0.`"}], "}"}], ",", 
       RowBox[{"{", 
        RowBox[{"2.4`", ",", "2.6`", ",", "0.`"}], "}"}], ",", 
       RowBox[{"{", 
        RowBox[{"2.4`", ",", "2.8000000000000003`", ",", "0.`"}], "}"}], ",", 
       
       RowBox[{"{", 
        RowBox[{"2.4`", ",", "3.0000000000000004`", ",", "0.`"}], "}"}], ",", 
       
       RowBox[{"{", 
        RowBox[{"2.6`", ",", "0", ",", "0.`"}], "}"}], ",", 
       RowBox[{"{", 
        RowBox[{"2.6`", ",", "0.2`", ",", "0.`"}], "}"}], ",", 
       RowBox[{"{", 
        RowBox[{"2.6`", ",", "0.4`", ",", "0.`"}], "}"}], ",", 
       RowBox[{"{", 
        RowBox[{"2.6`", ",", "0.6000000000000001`", ",", "0.`"}], "}"}], ",", 
       
       RowBox[{"{", 
        RowBox[{"2.6`", ",", "0.8`", ",", "0.`"}], "}"}], ",", 
       RowBox[{"{", 
        RowBox[{"2.6`", ",", "1.`", ",", "0.`"}], "}"}], ",", 
       RowBox[{"{", 
        RowBox[{"2.6`", ",", "1.2`", ",", "0.`"}], "}"}], ",", 
       RowBox[{"{", 
        RowBox[{"2.6`", ",", "1.4`", ",", "0.`"}], "}"}], ",", 
       RowBox[{"{", 
        RowBox[{"2.6`", ",", "1.5999999999999999`", ",", "0.`"}], "}"}], ",", 
       
       RowBox[{"{", 
        RowBox[{"2.6`", ",", "1.7999999999999998`", ",", "0.`"}], "}"}], ",", 
       
       RowBox[{"{", 
        RowBox[{"2.6`", ",", "1.9999999999999998`", ",", "0.`"}], "}"}], ",", 
       
       RowBox[{"{", 
        RowBox[{"2.6`", ",", "2.1999999999999997`", ",", "0.`"}], "}"}], ",", 
       
       RowBox[{"{", 
        RowBox[{"2.6`", ",", "2.4`", ",", "0.`"}], "}"}], ",", 
       RowBox[{"{", 
        RowBox[{"2.6`", ",", "2.6`", ",", "0.`"}], "}"}], ",", 
       RowBox[{"{", 
        RowBox[{"2.6`", ",", "2.8000000000000003`", ",", "0.`"}], "}"}], ",", 
       
       RowBox[{"{", 
        RowBox[{"2.6`", ",", "3.0000000000000004`", ",", "0.`"}], "}"}], ",", 
       
       RowBox[{"{", 
        RowBox[{"2.8000000000000003`", ",", "0", ",", "0.`"}], "}"}], ",", 
       RowBox[{"{", 
        RowBox[{"2.8000000000000003`", ",", "0.2`", ",", "0.`"}], "}"}], ",", 
       
       RowBox[{"{", 
        RowBox[{"2.8000000000000003`", ",", "0.4`", ",", "0.`"}], "}"}], ",", 
       
       RowBox[{"{", 
        RowBox[{
        "2.8000000000000003`", ",", "0.6000000000000001`", ",", "0.`"}], 
        "}"}], ",", 
       RowBox[{"{", 
        RowBox[{"2.8000000000000003`", ",", "0.8`", ",", "0.`"}], "}"}], ",", 
       
       RowBox[{"{", 
        RowBox[{"2.8000000000000003`", ",", "1.`", ",", "0.`"}], "}"}], ",", 
       RowBox[{"{", 
        RowBox[{"2.8000000000000003`", ",", "1.2`", ",", "0.`"}], "}"}], ",", 
       
       RowBox[{"{", 
        RowBox[{"2.8000000000000003`", ",", "1.4`", ",", "0.`"}], "}"}], ",", 
       
       RowBox[{"{", 
        RowBox[{
        "2.8000000000000003`", ",", "1.5999999999999999`", ",", "0.`"}], 
        "}"}], ",", 
       RowBox[{"{", 
        RowBox[{
        "2.8000000000000003`", ",", "1.7999999999999998`", ",", "0.`"}], 
        "}"}], ",", 
       RowBox[{"{", 
        RowBox[{
        "2.8000000000000003`", ",", "1.9999999999999998`", ",", "0.`"}], 
        "}"}], ",", 
       RowBox[{"{", 
        RowBox[{
        "2.8000000000000003`", ",", "2.1999999999999997`", ",", "0.`"}], 
        "}"}], ",", 
       RowBox[{"{", 
        RowBox[{"2.8000000000000003`", ",", "2.4`", ",", "0.`"}], "}"}], ",", 
       
       RowBox[{"{", 
        RowBox[{"2.8000000000000003`", ",", "2.6`", ",", "0.`"}], "}"}], ",", 
       
       RowBox[{"{", 
        RowBox[{
        "2.8000000000000003`", ",", "2.8000000000000003`", ",", "0.`"}], 
        "}"}], ",", 
       RowBox[{"{", 
        RowBox[{
        "2.8000000000000003`", ",", "3.0000000000000004`", ",", "0.`"}], 
        "}"}], ",", 
       RowBox[{"{", 
        RowBox[{"3.0000000000000004`", ",", "0", ",", "0.`"}], "}"}], ",", 
       RowBox[{"{", 
        RowBox[{"3.0000000000000004`", ",", "0.2`", ",", "0.`"}], "}"}], ",", 
       
       RowBox[{"{", 
        RowBox[{"3.0000000000000004`", ",", "0.4`", ",", "0.`"}], "}"}], ",", 
       
       RowBox[{"{", 
        RowBox[{
        "3.0000000000000004`", ",", "0.6000000000000001`", ",", "0.`"}], 
        "}"}], ",", 
       RowBox[{"{", 
        RowBox[{"3.0000000000000004`", ",", "0.8`", ",", "0.`"}], "}"}], ",", 
       
       RowBox[{"{", 
        RowBox[{"3.0000000000000004`", ",", "1.`", ",", "0.`"}], "}"}], ",", 
       RowBox[{"{", 
        RowBox[{"3.0000000000000004`", ",", "1.2`", ",", "0.`"}], "}"}], ",", 
       
       RowBox[{"{", 
        RowBox[{"3.0000000000000004`", ",", "1.4`", ",", "0.`"}], "}"}], ",", 
       
       RowBox[{"{", 
        RowBox[{
        "3.0000000000000004`", ",", "1.5999999999999999`", ",", "0.`"}], 
        "}"}], ",", 
       RowBox[{"{", 
        RowBox[{
        "3.0000000000000004`", ",", "1.7999999999999998`", ",", "0.`"}], 
        "}"}], ",", 
       RowBox[{"{", 
        RowBox[{
        "3.0000000000000004`", ",", "1.9999999999999998`", ",", "0.`"}], 
        "}"}], ",", 
       RowBox[{"{", 
        RowBox[{
        "3.0000000000000004`", ",", "2.1999999999999997`", ",", "0.`"}], 
        "}"}], ",", 
       RowBox[{"{", 
        RowBox[{"3.0000000000000004`", ",", "2.4`", ",", "0.`"}], "}"}], ",", 
       
       RowBox[{"{", 
        RowBox[{"3.0000000000000004`", ",", "2.6`", ",", "0.`"}], "}"}], ",", 
       
       RowBox[{"{", 
        RowBox[{
        "3.0000000000000004`", ",", "2.8000000000000003`", ",", "0.`"}], 
        "}"}], ",", 
       RowBox[{"{", 
        RowBox[{
        "3.0000000000000004`", ",", "3.0000000000000004`", ",", "0.`"}], 
        "}"}]}], "}"}]}], ";"}], "\n", "\[IndentingNewLine]", 
   "\[IndentingNewLine]", "\[IndentingNewLine]", 
   RowBox[{
    RowBox[{"RewardPr025", "=", 
     RowBox[{"{", 
      RowBox[{
       RowBox[{"{", 
        RowBox[{"0", ",", "0", ",", "1.`"}], "}"}], ",", 
       RowBox[{"{", 
        RowBox[{"0", ",", "0.2`", ",", "1.`"}], "}"}], ",", 
       RowBox[{"{", 
        RowBox[{"0", ",", "0.4`", ",", "1.`"}], "}"}], ",", 
       RowBox[{"{", 
        RowBox[{"0", ",", "0.6000000000000001`", ",", "1.`"}], "}"}], ",", 
       RowBox[{"{", 
        RowBox[{"0", ",", "0.8`", ",", "1.`"}], "}"}], ",", 
       RowBox[{"{", 
        RowBox[{"0", ",", "1.`", ",", "1.`"}], "}"}], ",", 
       RowBox[{"{", 
        RowBox[{"0", ",", "1.2`", ",", "1.`"}], "}"}], ",", 
       RowBox[{"{", 
        RowBox[{"0", ",", "1.4`", ",", "1.`"}], "}"}], ",", 
       RowBox[{"{", 
        RowBox[{"0", ",", "1.5999999999999999`", ",", "1.`"}], "}"}], ",", 
       RowBox[{"{", 
        RowBox[{"0", ",", "1.7999999999999998`", ",", "1.`"}], "}"}], ",", 
       RowBox[{"{", 
        RowBox[{"0", ",", "1.9999999999999998`", ",", "1.`"}], "}"}], ",", 
       RowBox[{"{", 
        RowBox[{"0", ",", "2.1999999999999997`", ",", "1.`"}], "}"}], ",", 
       RowBox[{"{", 
        RowBox[{"0", ",", "2.4`", ",", "1.`"}], "}"}], ",", 
       RowBox[{"{", 
        RowBox[{"0", ",", "2.6`", ",", "1.`"}], "}"}], ",", 
       RowBox[{"{", 
        RowBox[{"0", ",", "2.8000000000000003`", ",", "1.`"}], "}"}], ",", 
       RowBox[{"{", 
        RowBox[{"0", ",", "3.0000000000000004`", ",", "1.`"}], "}"}], ",", 
       RowBox[{"{", 
        RowBox[{"0.2`", ",", "0", ",", "1.`"}], "}"}], ",", 
       RowBox[{"{", 
        RowBox[{"0.2`", ",", "0.2`", ",", "1.`"}], "}"}], ",", 
       RowBox[{"{", 
        RowBox[{"0.2`", ",", "0.4`", ",", "1.`"}], "}"}], ",", 
       RowBox[{"{", 
        RowBox[{"0.2`", ",", "0.6000000000000001`", ",", "1.`"}], "}"}], ",", 
       
       RowBox[{"{", 
        RowBox[{"0.2`", ",", "0.8`", ",", "1.`"}], "}"}], ",", 
       RowBox[{"{", 
        RowBox[{"0.2`", ",", "1.`", ",", "1.`"}], "}"}], ",", 
       RowBox[{"{", 
        RowBox[{"0.2`", ",", "1.2`", ",", "1.`"}], "}"}], ",", 
       RowBox[{"{", 
        RowBox[{"0.2`", ",", "1.4`", ",", "1.`"}], "}"}], ",", 
       RowBox[{"{", 
        RowBox[{"0.2`", ",", "1.5999999999999999`", ",", "1.`"}], "}"}], ",", 
       
       RowBox[{"{", 
        RowBox[{"0.2`", ",", "1.7999999999999998`", ",", "1.`"}], "}"}], ",", 
       
       RowBox[{"{", 
        RowBox[{"0.2`", ",", "1.9999999999999998`", ",", "1.`"}], "}"}], ",", 
       
       RowBox[{"{", 
        RowBox[{"0.2`", ",", "2.1999999999999997`", ",", "1.`"}], "}"}], ",", 
       
       RowBox[{"{", 
        RowBox[{"0.2`", ",", "2.4`", ",", "1.`"}], "}"}], ",", 
       RowBox[{"{", 
        RowBox[{"0.2`", ",", "2.6`", ",", "1.`"}], "}"}], ",", 
       RowBox[{"{", 
        RowBox[{"0.2`", ",", "2.8000000000000003`", ",", "1.`"}], "}"}], ",", 
       
       RowBox[{"{", 
        RowBox[{"0.2`", ",", "3.0000000000000004`", ",", "1.`"}], "}"}], ",", 
       
       RowBox[{"{", 
        RowBox[{"0.4`", ",", "0", ",", "1.`"}], "}"}], ",", 
       RowBox[{"{", 
        RowBox[{"0.4`", ",", "0.2`", ",", "1.`"}], "}"}], ",", 
       RowBox[{"{", 
        RowBox[{"0.4`", ",", "0.4`", ",", "1.`"}], "}"}], ",", 
       RowBox[{"{", 
        RowBox[{"0.4`", ",", "0.6000000000000001`", ",", "1.`"}], "}"}], ",", 
       
       RowBox[{"{", 
        RowBox[{"0.4`", ",", "0.8`", ",", "1.`"}], "}"}], ",", 
       RowBox[{"{", 
        RowBox[{"0.4`", ",", "1.`", ",", "1.`"}], "}"}], ",", 
       RowBox[{"{", 
        RowBox[{"0.4`", ",", "1.2`", ",", "1.`"}], "}"}], ",", 
       RowBox[{"{", 
        RowBox[{"0.4`", ",", "1.4`", ",", "1.`"}], "}"}], ",", 
       RowBox[{"{", 
        RowBox[{"0.4`", ",", "1.5999999999999999`", ",", "1.`"}], "}"}], ",", 
       
       RowBox[{"{", 
        RowBox[{"0.4`", ",", "1.7999999999999998`", ",", "1.`"}], "}"}], ",", 
       
       RowBox[{"{", 
        RowBox[{"0.4`", ",", "1.9999999999999998`", ",", "1.`"}], "}"}], ",", 
       
       RowBox[{"{", 
        RowBox[{"0.4`", ",", "2.1999999999999997`", ",", "1.`"}], "}"}], ",", 
       
       RowBox[{"{", 
        RowBox[{"0.4`", ",", "2.4`", ",", "1.`"}], "}"}], ",", 
       RowBox[{"{", 
        RowBox[{"0.4`", ",", "2.6`", ",", "1.`"}], "}"}], ",", 
       RowBox[{"{", 
        RowBox[{"0.4`", ",", "2.8000000000000003`", ",", "1.`"}], "}"}], ",", 
       
       RowBox[{"{", 
        RowBox[{"0.4`", ",", "3.0000000000000004`", ",", "1.`"}], "}"}], ",", 
       
       RowBox[{"{", 
        RowBox[{"0.6000000000000001`", ",", "0", ",", "1.`"}], "}"}], ",", 
       RowBox[{"{", 
        RowBox[{"0.6000000000000001`", ",", "0.2`", ",", "1.`"}], "}"}], ",", 
       
       RowBox[{"{", 
        RowBox[{"0.6000000000000001`", ",", "0.4`", ",", "1.`"}], "}"}], ",", 
       
       RowBox[{"{", 
        RowBox[{
        "0.6000000000000001`", ",", "0.6000000000000001`", ",", "1.`"}], 
        "}"}], ",", 
       RowBox[{"{", 
        RowBox[{"0.6000000000000001`", ",", "0.8`", ",", "1.`"}], "}"}], ",", 
       
       RowBox[{"{", 
        RowBox[{"0.6000000000000001`", ",", "1.`", ",", "1.`"}], "}"}], ",", 
       RowBox[{"{", 
        RowBox[{"0.6000000000000001`", ",", "1.2`", ",", "1.`"}], "}"}], ",", 
       
       RowBox[{"{", 
        RowBox[{"0.6000000000000001`", ",", "1.4`", ",", "1.`"}], "}"}], ",", 
       
       RowBox[{"{", 
        RowBox[{
        "0.6000000000000001`", ",", "1.5999999999999999`", ",", "1.`"}], 
        "}"}], ",", 
       RowBox[{"{", 
        RowBox[{
        "0.6000000000000001`", ",", "1.7999999999999998`", ",", "1.`"}], 
        "}"}], ",", 
       RowBox[{"{", 
        RowBox[{
        "0.6000000000000001`", ",", "1.9999999999999998`", ",", "1.`"}], 
        "}"}], ",", 
       RowBox[{"{", 
        RowBox[{
        "0.6000000000000001`", ",", "2.1999999999999997`", ",", "1.`"}], 
        "}"}], ",", 
       RowBox[{"{", 
        RowBox[{"0.6000000000000001`", ",", "2.4`", ",", "1.`"}], "}"}], ",", 
       
       RowBox[{"{", 
        RowBox[{"0.6000000000000001`", ",", "2.6`", ",", "1.`"}], "}"}], ",", 
       
       RowBox[{"{", 
        RowBox[{
        "0.6000000000000001`", ",", "2.8000000000000003`", ",", "1.`"}], 
        "}"}], ",", 
       RowBox[{"{", 
        RowBox[{
        "0.6000000000000001`", ",", "3.0000000000000004`", ",", "1.`"}], 
        "}"}], ",", 
       RowBox[{"{", 
        RowBox[{"0.8`", ",", "0", ",", "1.`"}], "}"}], ",", 
       RowBox[{"{", 
        RowBox[{"0.8`", ",", "0.2`", ",", "1.`"}], "}"}], ",", 
       RowBox[{"{", 
        RowBox[{"0.8`", ",", "0.4`", ",", "1.`"}], "}"}], ",", 
       RowBox[{"{", 
        RowBox[{"0.8`", ",", "0.6000000000000001`", ",", "1.`"}], "}"}], ",", 
       
       RowBox[{"{", 
        RowBox[{"0.8`", ",", "0.8`", ",", "1.`"}], "}"}], ",", 
       RowBox[{"{", 
        RowBox[{"0.8`", ",", "1.`", ",", "1.`"}], "}"}], ",", 
       RowBox[{"{", 
        RowBox[{"0.8`", ",", "1.2`", ",", "1.`"}], "}"}], ",", 
       RowBox[{"{", 
        RowBox[{"0.8`", ",", "1.4`", ",", "1.`"}], "}"}], ",", 
       RowBox[{"{", 
        RowBox[{"0.8`", ",", "1.5999999999999999`", ",", "1.`"}], "}"}], ",", 
       
       RowBox[{"{", 
        RowBox[{"0.8`", ",", "1.7999999999999998`", ",", "1.`"}], "}"}], ",", 
       
       RowBox[{"{", 
        RowBox[{"0.8`", ",", "1.9999999999999998`", ",", "1.`"}], "}"}], ",", 
       
       RowBox[{"{", 
        RowBox[{"0.8`", ",", "2.1999999999999997`", ",", "1.`"}], "}"}], ",", 
       
       RowBox[{"{", 
        RowBox[{"0.8`", ",", "2.4`", ",", "1.`"}], "}"}], ",", 
       RowBox[{"{", 
        RowBox[{"0.8`", ",", "2.6`", ",", "1.`"}], "}"}], ",", 
       RowBox[{"{", 
        RowBox[{"0.8`", ",", "2.8000000000000003`", ",", "1.`"}], "}"}], ",", 
       
       RowBox[{"{", 
        RowBox[{"0.8`", ",", "3.0000000000000004`", ",", "1.`"}], "}"}], ",", 
       
       RowBox[{"{", 
        RowBox[{"1.`", ",", "0", ",", "1.`"}], "}"}], ",", 
       RowBox[{"{", 
        RowBox[{"1.`", ",", "0.2`", ",", "1.`"}], "}"}], ",", 
       RowBox[{"{", 
        RowBox[{"1.`", ",", "0.4`", ",", "1.`"}], "}"}], ",", 
       RowBox[{"{", 
        RowBox[{"1.`", ",", "0.6000000000000001`", ",", "1.`"}], "}"}], ",", 
       RowBox[{"{", 
        RowBox[{"1.`", ",", "0.8`", ",", "1.`"}], "}"}], ",", 
       RowBox[{"{", 
        RowBox[{"1.`", ",", "1.`", ",", "1.`"}], "}"}], ",", 
       RowBox[{"{", 
        RowBox[{"1.`", ",", "1.2`", ",", "1.`"}], "}"}], ",", 
       RowBox[{"{", 
        RowBox[{"1.`", ",", "1.4`", ",", "1.`"}], "}"}], ",", 
       RowBox[{"{", 
        RowBox[{"1.`", ",", "1.5999999999999999`", ",", "1.`"}], "}"}], ",", 
       RowBox[{"{", 
        RowBox[{"1.`", ",", "1.7999999999999998`", ",", "1.`"}], "}"}], ",", 
       RowBox[{"{", 
        RowBox[{"1.`", ",", "1.9999999999999998`", ",", "1.`"}], "}"}], ",", 
       RowBox[{"{", 
        RowBox[{"1.`", ",", "2.1999999999999997`", ",", "1.`"}], "}"}], ",", 
       RowBox[{"{", 
        RowBox[{"1.`", ",", "2.4`", ",", "1.`"}], "}"}], ",", 
       RowBox[{"{", 
        RowBox[{"1.`", ",", "2.6`", ",", "1.`"}], "}"}], ",", 
       RowBox[{"{", 
        RowBox[{"1.`", ",", "2.8000000000000003`", ",", "1.`"}], "}"}], ",", 
       RowBox[{"{", 
        RowBox[{"1.`", ",", "3.0000000000000004`", ",", "1.`"}], "}"}], ",", 
       RowBox[{"{", 
        RowBox[{"1.2`", ",", "0", ",", "1.`"}], "}"}], ",", 
       RowBox[{"{", 
        RowBox[{"1.2`", ",", "0.2`", ",", "1.`"}], "}"}], ",", 
       RowBox[{"{", 
        RowBox[{"1.2`", ",", "0.4`", ",", "1.`"}], "}"}], ",", 
       RowBox[{"{", 
        RowBox[{"1.2`", ",", "0.6000000000000001`", ",", "1.`"}], "}"}], ",", 
       
       RowBox[{"{", 
        RowBox[{"1.2`", ",", "0.8`", ",", "1.`"}], "}"}], ",", 
       RowBox[{"{", 
        RowBox[{"1.2`", ",", "1.`", ",", "1.`"}], "}"}], ",", 
       RowBox[{"{", 
        RowBox[{"1.2`", ",", "1.2`", ",", "1.`"}], "}"}], ",", 
       RowBox[{"{", 
        RowBox[{"1.2`", ",", "1.4`", ",", "1.`"}], "}"}], ",", 
       RowBox[{"{", 
        RowBox[{"1.2`", ",", "1.5999999999999999`", ",", "1.`"}], "}"}], ",", 
       
       RowBox[{"{", 
        RowBox[{"1.2`", ",", "1.7999999999999998`", ",", "1.`"}], "}"}], ",", 
       
       RowBox[{"{", 
        RowBox[{"1.2`", ",", "1.9999999999999998`", ",", "1.`"}], "}"}], ",", 
       
       RowBox[{"{", 
        RowBox[{"1.2`", ",", "2.1999999999999997`", ",", "1.`"}], "}"}], ",", 
       
       RowBox[{"{", 
        RowBox[{"1.2`", ",", "2.4`", ",", "1.`"}], "}"}], ",", 
       RowBox[{"{", 
        RowBox[{"1.2`", ",", "2.6`", ",", "1.`"}], "}"}], ",", 
       RowBox[{"{", 
        RowBox[{"1.2`", ",", "2.8000000000000003`", ",", "1.`"}], "}"}], ",", 
       
       RowBox[{"{", 
        RowBox[{"1.2`", ",", "3.0000000000000004`", ",", "1.`"}], "}"}], ",", 
       
       RowBox[{"{", 
        RowBox[{"1.4`", ",", "0", ",", "1.`"}], "}"}], ",", 
       RowBox[{"{", 
        RowBox[{"1.4`", ",", "0.2`", ",", "1.`"}], "}"}], ",", 
       RowBox[{"{", 
        RowBox[{"1.4`", ",", "0.4`", ",", "1.`"}], "}"}], ",", 
       RowBox[{"{", 
        RowBox[{"1.4`", ",", "0.6000000000000001`", ",", "1.`"}], "}"}], ",", 
       
       RowBox[{"{", 
        RowBox[{"1.4`", ",", "0.8`", ",", "1.`"}], "}"}], ",", 
       RowBox[{"{", 
        RowBox[{"1.4`", ",", "1.`", ",", "1.`"}], "}"}], ",", 
       RowBox[{"{", 
        RowBox[{"1.4`", ",", "1.2`", ",", "1.`"}], "}"}], ",", 
       RowBox[{"{", 
        RowBox[{"1.4`", ",", "1.4`", ",", "1.`"}], "}"}], ",", 
       RowBox[{"{", 
        RowBox[{"1.4`", ",", "1.5999999999999999`", ",", "1.`"}], "}"}], ",", 
       
       RowBox[{"{", 
        RowBox[{"1.4`", ",", "1.7999999999999998`", ",", "1.`"}], "}"}], ",", 
       
       RowBox[{"{", 
        RowBox[{"1.4`", ",", "1.9999999999999998`", ",", "1.`"}], "}"}], ",", 
       
       RowBox[{"{", 
        RowBox[{"1.4`", ",", "2.1999999999999997`", ",", "1.`"}], "}"}], ",", 
       
       RowBox[{"{", 
        RowBox[{"1.4`", ",", "2.4`", ",", "1.`"}], "}"}], ",", 
       RowBox[{"{", 
        RowBox[{"1.4`", ",", "2.6`", ",", "1.`"}], "}"}], ",", 
       RowBox[{"{", 
        RowBox[{"1.4`", ",", "2.8000000000000003`", ",", "1.`"}], "}"}], ",", 
       
       RowBox[{"{", 
        RowBox[{"1.4`", ",", "3.0000000000000004`", ",", "1.`"}], "}"}], ",", 
       
       RowBox[{"{", 
        RowBox[{"1.5999999999999999`", ",", "0", ",", "1.`"}], "}"}], ",", 
       RowBox[{"{", 
        RowBox[{"1.5999999999999999`", ",", "0.2`", ",", "1.`"}], "}"}], ",", 
       
       RowBox[{"{", 
        RowBox[{"1.5999999999999999`", ",", "0.4`", ",", "1.`"}], "}"}], ",", 
       
       RowBox[{"{", 
        RowBox[{
        "1.5999999999999999`", ",", "0.6000000000000001`", ",", "1.`"}], 
        "}"}], ",", 
       RowBox[{"{", 
        RowBox[{"1.5999999999999999`", ",", "0.8`", ",", "1.`"}], "}"}], ",", 
       
       RowBox[{"{", 
        RowBox[{"1.5999999999999999`", ",", "1.`", ",", "1.`"}], "}"}], ",", 
       RowBox[{"{", 
        RowBox[{"1.5999999999999999`", ",", "1.2`", ",", "1.`"}], "}"}], ",", 
       
       RowBox[{"{", 
        RowBox[{"1.5999999999999999`", ",", "1.4`", ",", "1.`"}], "}"}], ",", 
       
       RowBox[{"{", 
        RowBox[{
        "1.5999999999999999`", ",", "1.5999999999999999`", ",", "1.`"}], 
        "}"}], ",", 
       RowBox[{"{", 
        RowBox[{
        "1.5999999999999999`", ",", "1.7999999999999998`", ",", "1.`"}], 
        "}"}], ",", 
       RowBox[{"{", 
        RowBox[{
        "1.5999999999999999`", ",", "1.9999999999999998`", ",", "1.`"}], 
        "}"}], ",", 
       RowBox[{"{", 
        RowBox[{
        "1.5999999999999999`", ",", "2.1999999999999997`", ",", "1.`"}], 
        "}"}], ",", 
       RowBox[{"{", 
        RowBox[{"1.5999999999999999`", ",", "2.4`", ",", "1.`"}], "}"}], ",", 
       
       RowBox[{"{", 
        RowBox[{"1.5999999999999999`", ",", "2.6`", ",", "1.`"}], "}"}], ",", 
       
       RowBox[{"{", 
        RowBox[{
        "1.5999999999999999`", ",", "2.8000000000000003`", ",", "1.`"}], 
        "}"}], ",", 
       RowBox[{"{", 
        RowBox[{
        "1.5999999999999999`", ",", "3.0000000000000004`", ",", "1.`"}], 
        "}"}], ",", 
       RowBox[{"{", 
        RowBox[{"1.7999999999999998`", ",", "0", ",", "1.`"}], "}"}], ",", 
       RowBox[{"{", 
        RowBox[{"1.7999999999999998`", ",", "0.2`", ",", "1.`"}], "}"}], ",", 
       
       RowBox[{"{", 
        RowBox[{"1.7999999999999998`", ",", "0.4`", ",", "1.`"}], "}"}], ",", 
       
       RowBox[{"{", 
        RowBox[{
        "1.7999999999999998`", ",", "0.6000000000000001`", ",", "1.`"}], 
        "}"}], ",", 
       RowBox[{"{", 
        RowBox[{"1.7999999999999998`", ",", "0.8`", ",", "1.`"}], "}"}], ",", 
       
       RowBox[{"{", 
        RowBox[{"1.7999999999999998`", ",", "1.`", ",", "1.`"}], "}"}], ",", 
       RowBox[{"{", 
        RowBox[{"1.7999999999999998`", ",", "1.2`", ",", "1.`"}], "}"}], ",", 
       
       RowBox[{"{", 
        RowBox[{"1.7999999999999998`", ",", "1.4`", ",", "1.`"}], "}"}], ",", 
       
       RowBox[{"{", 
        RowBox[{
        "1.7999999999999998`", ",", "1.5999999999999999`", ",", "1.`"}], 
        "}"}], ",", 
       RowBox[{"{", 
        RowBox[{
        "1.7999999999999998`", ",", "1.7999999999999998`", ",", "1.`"}], 
        "}"}], ",", 
       RowBox[{"{", 
        RowBox[{
        "1.7999999999999998`", ",", "1.9999999999999998`", ",", "1.`"}], 
        "}"}], ",", 
       RowBox[{"{", 
        RowBox[{
        "1.7999999999999998`", ",", "2.1999999999999997`", ",", "1.`"}], 
        "}"}], ",", 
       RowBox[{"{", 
        RowBox[{"1.7999999999999998`", ",", "2.4`", ",", "1.`"}], "}"}], ",", 
       
       RowBox[{"{", 
        RowBox[{"1.7999999999999998`", ",", "2.6`", ",", "1.`"}], "}"}], ",", 
       
       RowBox[{"{", 
        RowBox[{
        "1.7999999999999998`", ",", "2.8000000000000003`", ",", "1.`"}], 
        "}"}], ",", 
       RowBox[{"{", 
        RowBox[{
        "1.7999999999999998`", ",", "3.0000000000000004`", ",", "1.`"}], 
        "}"}], ",", 
       RowBox[{"{", 
        RowBox[{"1.9999999999999998`", ",", "0", ",", "1.`"}], "}"}], ",", 
       RowBox[{"{", 
        RowBox[{"1.9999999999999998`", ",", "0.2`", ",", "1.`"}], "}"}], ",", 
       
       RowBox[{"{", 
        RowBox[{"1.9999999999999998`", ",", "0.4`", ",", "1.`"}], "}"}], ",", 
       
       RowBox[{"{", 
        RowBox[{
        "1.9999999999999998`", ",", "0.6000000000000001`", ",", "1.`"}], 
        "}"}], ",", 
       RowBox[{"{", 
        RowBox[{"1.9999999999999998`", ",", "0.8`", ",", "1.`"}], "}"}], ",", 
       
       RowBox[{"{", 
        RowBox[{"1.9999999999999998`", ",", "1.`", ",", "1.`"}], "}"}], ",", 
       RowBox[{"{", 
        RowBox[{"1.9999999999999998`", ",", "1.2`", ",", "1.`"}], "}"}], ",", 
       
       RowBox[{"{", 
        RowBox[{"1.9999999999999998`", ",", "1.4`", ",", "1.`"}], "}"}], ",", 
       
       RowBox[{"{", 
        RowBox[{
        "1.9999999999999998`", ",", "1.5999999999999999`", ",", "1.`"}], 
        "}"}], ",", 
       RowBox[{"{", 
        RowBox[{
        "1.9999999999999998`", ",", "1.7999999999999998`", ",", "1.`"}], 
        "}"}], ",", 
       RowBox[{"{", 
        RowBox[{
        "1.9999999999999998`", ",", "1.9999999999999998`", ",", "1.`"}], 
        "}"}], ",", 
       RowBox[{"{", 
        RowBox[{
        "1.9999999999999998`", ",", "2.1999999999999997`", ",", "1.`"}], 
        "}"}], ",", 
       RowBox[{"{", 
        RowBox[{"1.9999999999999998`", ",", "2.4`", ",", "1.`"}], "}"}], ",", 
       
       RowBox[{"{", 
        RowBox[{"1.9999999999999998`", ",", "2.6`", ",", "1.`"}], "}"}], ",", 
       
       RowBox[{"{", 
        RowBox[{
        "1.9999999999999998`", ",", "2.8000000000000003`", ",", "1.`"}], 
        "}"}], ",", 
       RowBox[{"{", 
        RowBox[{
        "1.9999999999999998`", ",", "3.0000000000000004`", ",", "1.`"}], 
        "}"}], ",", 
       RowBox[{"{", 
        RowBox[{"2.1999999999999997`", ",", "0", ",", "1.`"}], "}"}], ",", 
       RowBox[{"{", 
        RowBox[{"2.1999999999999997`", ",", "0.2`", ",", "1.`"}], "}"}], ",", 
       
       RowBox[{"{", 
        RowBox[{"2.1999999999999997`", ",", "0.4`", ",", "1.`"}], "}"}], ",", 
       
       RowBox[{"{", 
        RowBox[{
        "2.1999999999999997`", ",", "0.6000000000000001`", ",", "1.`"}], 
        "}"}], ",", 
       RowBox[{"{", 
        RowBox[{"2.1999999999999997`", ",", "0.8`", ",", "1.`"}], "}"}], ",", 
       
       RowBox[{"{", 
        RowBox[{"2.1999999999999997`", ",", "1.`", ",", "1.`"}], "}"}], ",", 
       RowBox[{"{", 
        RowBox[{"2.1999999999999997`", ",", "1.2`", ",", "1.`"}], "}"}], ",", 
       
       RowBox[{"{", 
        RowBox[{"2.1999999999999997`", ",", "1.4`", ",", "1.`"}], "}"}], ",", 
       
       RowBox[{"{", 
        RowBox[{
        "2.1999999999999997`", ",", "1.5999999999999999`", ",", "1.`"}], 
        "}"}], ",", 
       RowBox[{"{", 
        RowBox[{
        "2.1999999999999997`", ",", "1.7999999999999998`", ",", "1.`"}], 
        "}"}], ",", 
       RowBox[{"{", 
        RowBox[{
        "2.1999999999999997`", ",", "1.9999999999999998`", ",", "1.`"}], 
        "}"}], ",", 
       RowBox[{"{", 
        RowBox[{
        "2.1999999999999997`", ",", "2.1999999999999997`", ",", "1.`"}], 
        "}"}], ",", 
       RowBox[{"{", 
        RowBox[{"2.1999999999999997`", ",", "2.4`", ",", "1.`"}], "}"}], ",", 
       
       RowBox[{"{", 
        RowBox[{"2.1999999999999997`", ",", "2.6`", ",", "1.`"}], "}"}], ",", 
       
       RowBox[{"{", 
        RowBox[{
        "2.1999999999999997`", ",", "2.8000000000000003`", ",", "1.`"}], 
        "}"}], ",", 
       RowBox[{"{", 
        RowBox[{
        "2.1999999999999997`", ",", "3.0000000000000004`", ",", "1.`"}], 
        "}"}], ",", 
       RowBox[{"{", 
        RowBox[{"2.4`", ",", "0", ",", "1.`"}], "}"}], ",", 
       RowBox[{"{", 
        RowBox[{"2.4`", ",", "0.2`", ",", "1.`"}], "}"}], ",", 
       RowBox[{"{", 
        RowBox[{"2.4`", ",", "0.4`", ",", "1.`"}], "}"}], ",", 
       RowBox[{"{", 
        RowBox[{"2.4`", ",", "0.6000000000000001`", ",", "1.`"}], "}"}], ",", 
       
       RowBox[{"{", 
        RowBox[{"2.4`", ",", "0.8`", ",", "1.`"}], "}"}], ",", 
       RowBox[{"{", 
        RowBox[{"2.4`", ",", "1.`", ",", "1.`"}], "}"}], ",", 
       RowBox[{"{", 
        RowBox[{"2.4`", ",", "1.2`", ",", "1.`"}], "}"}], ",", 
       RowBox[{"{", 
        RowBox[{"2.4`", ",", "1.4`", ",", "1.`"}], "}"}], ",", 
       RowBox[{"{", 
        RowBox[{"2.4`", ",", "1.5999999999999999`", ",", "1.`"}], "}"}], ",", 
       
       RowBox[{"{", 
        RowBox[{"2.4`", ",", "1.7999999999999998`", ",", "1.`"}], "}"}], ",", 
       
       RowBox[{"{", 
        RowBox[{"2.4`", ",", "1.9999999999999998`", ",", "1.`"}], "}"}], ",", 
       
       RowBox[{"{", 
        RowBox[{"2.4`", ",", "2.1999999999999997`", ",", "1.`"}], "}"}], ",", 
       
       RowBox[{"{", 
        RowBox[{"2.4`", ",", "2.4`", ",", "1.`"}], "}"}], ",", 
       RowBox[{"{", 
        RowBox[{"2.4`", ",", "2.6`", ",", "1.`"}], "}"}], ",", 
       RowBox[{"{", 
        RowBox[{"2.4`", ",", "2.8000000000000003`", ",", "1.`"}], "}"}], ",", 
       
       RowBox[{"{", 
        RowBox[{"2.4`", ",", "3.0000000000000004`", ",", "1.`"}], "}"}], ",", 
       
       RowBox[{"{", 
        RowBox[{"2.6`", ",", "0", ",", "1.`"}], "}"}], ",", 
       RowBox[{"{", 
        RowBox[{"2.6`", ",", "0.2`", ",", "1.`"}], "}"}], ",", 
       RowBox[{"{", 
        RowBox[{"2.6`", ",", "0.4`", ",", "1.`"}], "}"}], ",", 
       RowBox[{"{", 
        RowBox[{"2.6`", ",", "0.6000000000000001`", ",", "1.`"}], "}"}], ",", 
       
       RowBox[{"{", 
        RowBox[{"2.6`", ",", "0.8`", ",", "1.`"}], "}"}], ",", 
       RowBox[{"{", 
        RowBox[{"2.6`", ",", "1.`", ",", "1.`"}], "}"}], ",", 
       RowBox[{"{", 
        RowBox[{"2.6`", ",", "1.2`", ",", "1.`"}], "}"}], ",", 
       RowBox[{"{", 
        RowBox[{"2.6`", ",", "1.4`", ",", "1.`"}], "}"}], ",", 
       RowBox[{"{", 
        RowBox[{"2.6`", ",", "1.5999999999999999`", ",", "1.`"}], "}"}], ",", 
       
       RowBox[{"{", 
        RowBox[{"2.6`", ",", "1.7999999999999998`", ",", "1.`"}], "}"}], ",", 
       
       RowBox[{"{", 
        RowBox[{"2.6`", ",", "1.9999999999999998`", ",", "1.`"}], "}"}], ",", 
       
       RowBox[{"{", 
        RowBox[{"2.6`", ",", "2.1999999999999997`", ",", "1.`"}], "}"}], ",", 
       
       RowBox[{"{", 
        RowBox[{"2.6`", ",", "2.4`", ",", "1.`"}], "}"}], ",", 
       RowBox[{"{", 
        RowBox[{"2.6`", ",", "2.6`", ",", "1.`"}], "}"}], ",", 
       RowBox[{"{", 
        RowBox[{"2.6`", ",", "2.8000000000000003`", ",", "1.`"}], "}"}], ",", 
       
       RowBox[{"{", 
        RowBox[{"2.6`", ",", "3.0000000000000004`", ",", "1.`"}], "}"}], ",", 
       
       RowBox[{"{", 
        RowBox[{"2.8000000000000003`", ",", "0", ",", "1.`"}], "}"}], ",", 
       RowBox[{"{", 
        RowBox[{"2.8000000000000003`", ",", "0.2`", ",", "1.`"}], "}"}], ",", 
       
       RowBox[{"{", 
        RowBox[{"2.8000000000000003`", ",", "0.4`", ",", "1.`"}], "}"}], ",", 
       
       RowBox[{"{", 
        RowBox[{
        "2.8000000000000003`", ",", "0.6000000000000001`", ",", "1.`"}], 
        "}"}], ",", 
       RowBox[{"{", 
        RowBox[{"2.8000000000000003`", ",", "0.8`", ",", "1.`"}], "}"}], ",", 
       
       RowBox[{"{", 
        RowBox[{"2.8000000000000003`", ",", "1.`", ",", "1.`"}], "}"}], ",", 
       RowBox[{"{", 
        RowBox[{"2.8000000000000003`", ",", "1.2`", ",", "1.`"}], "}"}], ",", 
       
       RowBox[{"{", 
        RowBox[{"2.8000000000000003`", ",", "1.4`", ",", "1.`"}], "}"}], ",", 
       
       RowBox[{"{", 
        RowBox[{
        "2.8000000000000003`", ",", "1.5999999999999999`", ",", "1.`"}], 
        "}"}], ",", 
       RowBox[{"{", 
        RowBox[{
        "2.8000000000000003`", ",", "1.7999999999999998`", ",", "1.`"}], 
        "}"}], ",", 
       RowBox[{"{", 
        RowBox[{
        "2.8000000000000003`", ",", "1.9999999999999998`", ",", "1.`"}], 
        "}"}], ",", 
       RowBox[{"{", 
        RowBox[{
        "2.8000000000000003`", ",", "2.1999999999999997`", ",", "1.`"}], 
        "}"}], ",", 
       RowBox[{"{", 
        RowBox[{"2.8000000000000003`", ",", "2.4`", ",", "1.`"}], "}"}], ",", 
       
       RowBox[{"{", 
        RowBox[{"2.8000000000000003`", ",", "2.6`", ",", "1.`"}], "}"}], ",", 
       
       RowBox[{"{", 
        RowBox[{
        "2.8000000000000003`", ",", "2.8000000000000003`", ",", "1.`"}], 
        "}"}], ",", 
       RowBox[{"{", 
        RowBox[{
        "2.8000000000000003`", ",", "3.0000000000000004`", ",", "1.`"}], 
        "}"}], ",", 
       RowBox[{"{", 
        RowBox[{"3.0000000000000004`", ",", "0", ",", "1.`"}], "}"}], ",", 
       RowBox[{"{", 
        RowBox[{"3.0000000000000004`", ",", "0.2`", ",", "1.`"}], "}"}], ",", 
       
       RowBox[{"{", 
        RowBox[{"3.0000000000000004`", ",", "0.4`", ",", "1.`"}], "}"}], ",", 
       
       RowBox[{"{", 
        RowBox[{
        "3.0000000000000004`", ",", "0.6000000000000001`", ",", "1.`"}], 
        "}"}], ",", 
       RowBox[{"{", 
        RowBox[{"3.0000000000000004`", ",", "0.8`", ",", "1.`"}], "}"}], ",", 
       
       RowBox[{"{", 
        RowBox[{"3.0000000000000004`", ",", "1.`", ",", "1.`"}], "}"}], ",", 
       RowBox[{"{", 
        RowBox[{"3.0000000000000004`", ",", "1.2`", ",", "1.`"}], "}"}], ",", 
       
       RowBox[{"{", 
        RowBox[{"3.0000000000000004`", ",", "1.4`", ",", "1.`"}], "}"}], ",", 
       
       RowBox[{"{", 
        RowBox[{
        "3.0000000000000004`", ",", "1.5999999999999999`", ",", "1.`"}], 
        "}"}], ",", 
       RowBox[{"{", 
        RowBox[{
        "3.0000000000000004`", ",", "1.7999999999999998`", ",", "1.`"}], 
        "}"}], ",", 
       RowBox[{"{", 
        RowBox[{
        "3.0000000000000004`", ",", "1.9999999999999998`", ",", "1.`"}], 
        "}"}], ",", 
       RowBox[{"{", 
        RowBox[{
        "3.0000000000000004`", ",", "2.1999999999999997`", ",", "1.`"}], 
        "}"}], ",", 
       RowBox[{"{", 
        RowBox[{"3.0000000000000004`", ",", "2.4`", ",", "1.`"}], "}"}], ",", 
       
       RowBox[{"{", 
        RowBox[{"3.0000000000000004`", ",", "2.6`", ",", "1.`"}], "}"}], ",", 
       
       RowBox[{"{", 
        RowBox[{
        "3.0000000000000004`", ",", "2.8000000000000003`", ",", "1.`"}], 
        "}"}], ",", 
       RowBox[{"{", 
        RowBox[{
        "3.0000000000000004`", ",", "3.0000000000000004`", ",", "1.`"}], 
        "}"}]}], "}"}]}], ";"}], "\[IndentingNewLine]", "\n", 
   RowBox[{
    RowBox[{"RewardPr075", "=", 
     RowBox[{"{", 
      RowBox[{
       RowBox[{"{", 
        RowBox[{"0", ",", "0", ",", "1.0000000000009537`"}], "}"}], ",", 
       RowBox[{"{", 
        RowBox[{"0", ",", "0.2`", ",", "0.9994107464327664`"}], "}"}], ",", 
       RowBox[{"{", 
        RowBox[{"0", ",", "0.4`", ",", "0.9984746226922749`"}], "}"}], ",", 
       RowBox[{"{", 
        RowBox[{"0", ",", "0.6000000000000001`", ",", "0.7799792613152474`"}],
         "}"}], ",", 
       RowBox[{"{", 
        RowBox[{"0", ",", "0.8`", ",", "0.059636445031296684`"}], "}"}], ",", 
       
       RowBox[{"{", 
        RowBox[{"0", ",", "1.`", ",", "0.0030100735777605398`"}], "}"}], ",", 
       
       RowBox[{"{", 
        RowBox[{"0", ",", "1.2`", ",", "0.00027767898307207145`"}], "}"}], 
       ",", 
       RowBox[{"{", 
        RowBox[{"0", ",", "1.4`", ",", "0.00004066969874632958`"}], "}"}], 
       ",", 
       RowBox[{"{", 
        RowBox[{
        "0", ",", "1.5999999999999999`", ",", "8.369198378497923`*^-6"}], 
        "}"}], ",", 
       RowBox[{"{", 
        RowBox[{
        "0", ",", "1.7999999999999998`", ",", "2.2261033086990807`*^-6"}], 
        "}"}], ",", 
       RowBox[{"{", 
        RowBox[{
        "0", ",", "1.9999999999999998`", ",", "7.220518858944078`*^-7"}], 
        "}"}], ",", 
       RowBox[{"{", 
        RowBox[{
        "0", ",", "2.1999999999999997`", ",", "2.7389836561194084`*^-7"}], 
        "}"}], ",", 
       RowBox[{"{", 
        RowBox[{"0", ",", "2.4`", ",", "1.178216932466532`*^-7"}], "}"}], ",", 
       RowBox[{"{", 
        RowBox[{"0", ",", "2.6`", ",", "5.6156059410670947`*^-8"}], "}"}], 
       ",", 
       RowBox[{"{", 
        RowBox[{
        "0", ",", "2.8000000000000003`", ",", "2.9131780607279205`*^-8"}], 
        "}"}], ",", 
       RowBox[{"{", 
        RowBox[{
        "0", ",", "3.0000000000000004`", ",", "1.6221788522067066`*^-8"}], 
        "}"}], ",", 
       RowBox[{"{", 
        RowBox[{"0.2`", ",", "0", ",", "0.9999999999995646`"}], "}"}], ",", 
       RowBox[{"{", 
        RowBox[{"0.2`", ",", "0.2`", ",", "1.0000000000009481`"}], "}"}], ",", 
       RowBox[{"{", 
        RowBox[{"0.2`", ",", "0.4`", ",", "0.9994107463992218`"}], "}"}], ",", 
       RowBox[{"{", 
        RowBox[{
        "0.2`", ",", "0.6000000000000001`", ",", "0.9984746195128518`"}], 
        "}"}], ",", 
       RowBox[{"{", 
        RowBox[{"0.2`", ",", "0.8`", ",", "0.7798852446687514`"}], "}"}], ",", 
       RowBox[{"{", 
        RowBox[{"0.2`", ",", "1.`", ",", "0.05963115371270023`"}], "}"}], ",", 
       RowBox[{"{", 
        RowBox[{"0.2`", ",", "1.2`", ",", "0.0030100735777605393`"}], "}"}], 
       ",", 
       RowBox[{"{", 
        RowBox[{"0.2`", ",", "1.4`", ",", "0.00027767898307207167`"}], "}"}], 
       ",", 
       RowBox[{"{", 
        RowBox[{
        "0.2`", ",", "1.5999999999999999`", ",", "0.00004066969874632958`"}], 
        "}"}], ",", 
       RowBox[{"{", 
        RowBox[{
        "0.2`", ",", "1.7999999999999998`", ",", "8.369198378497922`*^-6"}], 
        "}"}], ",", 
       RowBox[{"{", 
        RowBox[{
        "0.2`", ",", "1.9999999999999998`", ",", "2.2261033086990803`*^-6"}], 
        "}"}], ",", 
       RowBox[{"{", 
        RowBox[{
        "0.2`", ",", "2.1999999999999997`", ",", "7.220518858944082`*^-7"}], 
        "}"}], ",", 
       RowBox[{"{", 
        RowBox[{"0.2`", ",", "2.4`", ",", "2.7389836561194084`*^-7"}], "}"}], 
       ",", 
       RowBox[{"{", 
        RowBox[{"0.2`", ",", "2.6`", ",", "1.1782169324665318`*^-7"}], "}"}], 
       ",", 
       RowBox[{"{", 
        RowBox[{
        "0.2`", ",", "2.8000000000000003`", ",", "5.6156059410670914`*^-8"}], 
        "}"}], ",", 
       RowBox[{"{", 
        RowBox[{
        "0.2`", ",", "3.0000000000000004`", ",", "2.913178060727921`*^-8"}], 
        "}"}], ",", 
       RowBox[{"{", 
        RowBox[{"0.4`", ",", "0", ",", "0.9999999999995646`"}], "}"}], ",", 
       RowBox[{"{", 
        RowBox[{"0.4`", ",", "0.2`", ",", "0.9999999999995646`"}], "}"}], ",", 
       RowBox[{"{", 
        RowBox[{"0.4`", ",", "0.4`", ",", "1.0000000000009475`"}], "}"}], ",", 
       RowBox[{"{", 
        RowBox[{"0.4`", ",", "0.6000000000000001`", ",", "1.`"}], "}"}], ",", 
       
       RowBox[{"{", 
        RowBox[{"0.4`", ",", "0.8`", ",", "1.0000000000000004`"}], "}"}], ",", 
       RowBox[{"{", 
        RowBox[{"0.4`", ",", "1.`", ",", "0.7798852446687514`"}], "}"}], ",", 
       
       RowBox[{"{", 
        RowBox[{"0.4`", ",", "1.2`", ",", "0.059631153712700204`"}], "}"}], 
       ",", 
       RowBox[{"{", 
        RowBox[{"0.4`", ",", "1.4`", ",", "0.003010073577760539`"}], "}"}], 
       ",", 
       RowBox[{"{", 
        RowBox[{
        "0.4`", ",", "1.5999999999999999`", ",", "0.00027767898307207156`"}], 
        "}"}], ",", 
       RowBox[{"{", 
        RowBox[{
        "0.4`", ",", "1.7999999999999998`", ",", "0.0000406696987463296`"}], 
        "}"}], ",", 
       RowBox[{"{", 
        RowBox[{
        "0.4`", ",", "1.9999999999999998`", ",", "8.369198378497925`*^-6"}], 
        "}"}], ",", 
       RowBox[{"{", 
        RowBox[{
        "0.4`", ",", "2.1999999999999997`", ",", "2.2261033086990803`*^-6"}], 
        "}"}], ",", 
       RowBox[{"{", 
        RowBox[{"0.4`", ",", "2.4`", ",", "7.220518858944083`*^-7"}], "}"}], 
       ",", 
       RowBox[{"{", 
        RowBox[{"0.4`", ",", "2.6`", ",", "2.738983656119407`*^-7"}], "}"}], 
       ",", 
       RowBox[{"{", 
        RowBox[{
        "0.4`", ",", "2.8000000000000003`", ",", "1.1782169324665323`*^-7"}], 
        "}"}], ",", 
       RowBox[{"{", 
        RowBox[{
        "0.4`", ",", "3.0000000000000004`", ",", "5.615605941067092`*^-8"}], 
        "}"}], ",", 
       RowBox[{"{", 
        RowBox[{"0.6000000000000001`", ",", "0", ",", "0.9999999999995646`"}],
         "}"}], ",", 
       RowBox[{"{", 
        RowBox[{
        "0.6000000000000001`", ",", "0.2`", ",", "0.9999999999995646`"}], 
        "}"}], ",", 
       RowBox[{"{", 
        RowBox[{"0.6000000000000001`", ",", "0.4`", ",", "1.`"}], "}"}], ",", 
       
       RowBox[{"{", 
        RowBox[{
        "0.6000000000000001`", ",", "0.6000000000000001`", ",", "1.`"}], 
        "}"}], ",", 
       RowBox[{"{", 
        RowBox[{"0.6000000000000001`", ",", "0.8`", ",", "1.`"}], "}"}], ",", 
       
       RowBox[{"{", 
        RowBox[{
        "0.6000000000000001`", ",", "1.`", ",", "1.0000000000000004`"}], 
        "}"}], ",", 
       RowBox[{"{", 
        RowBox[{
        "0.6000000000000001`", ",", "1.2`", ",", "0.7798852446687514`"}], 
        "}"}], ",", 
       RowBox[{"{", 
        RowBox[{
        "0.6000000000000001`", ",", "1.4`", ",", "0.05963115371270023`"}], 
        "}"}], ",", 
       RowBox[{"{", 
        RowBox[{
        "0.6000000000000001`", ",", "1.5999999999999999`", ",", 
         "0.003010073577760541`"}], "}"}], ",", 
       RowBox[{"{", 
        RowBox[{
        "0.6000000000000001`", ",", "1.7999999999999998`", ",", 
         "0.0002776789830720715`"}], "}"}], ",", 
       RowBox[{"{", 
        RowBox[{
        "0.6000000000000001`", ",", "1.9999999999999998`", ",", 
         "0.00004066969874632961`"}], "}"}], ",", 
       RowBox[{"{", 
        RowBox[{
        "0.6000000000000001`", ",", "2.1999999999999997`", ",", 
         "8.369198378497923`*^-6"}], "}"}], ",", 
       RowBox[{"{", 
        RowBox[{
        "0.6000000000000001`", ",", "2.4`", ",", "2.2261033086990795`*^-6"}], 
        "}"}], ",", 
       RowBox[{"{", 
        RowBox[{
        "0.6000000000000001`", ",", "2.6`", ",", "7.220518858944079`*^-7"}], 
        "}"}], ",", 
       RowBox[{"{", 
        RowBox[{
        "0.6000000000000001`", ",", "2.8000000000000003`", ",", 
         "2.7389836561194084`*^-7"}], "}"}], ",", 
       RowBox[{"{", 
        RowBox[{
        "0.6000000000000001`", ",", "3.0000000000000004`", ",", 
         "1.1782169324665321`*^-7"}], "}"}], ",", 
       RowBox[{"{", 
        RowBox[{"0.8`", ",", "0", ",", "0.9999999999995646`"}], "}"}], ",", 
       RowBox[{"{", 
        RowBox[{"0.8`", ",", "0.2`", ",", "1.`"}], "}"}], ",", 
       RowBox[{"{", 
        RowBox[{"0.8`", ",", "0.4`", ",", "1.`"}], "}"}], ",", 
       RowBox[{"{", 
        RowBox[{"0.8`", ",", "0.6000000000000001`", ",", "1.`"}], "}"}], ",", 
       
       RowBox[{"{", 
        RowBox[{"0.8`", ",", "0.8`", ",", "1.`"}], "}"}], ",", 
       RowBox[{"{", 
        RowBox[{"0.8`", ",", "1.`", ",", "1.`"}], "}"}], ",", 
       RowBox[{"{", 
        RowBox[{"0.8`", ",", "1.2`", ",", "1.0000000000000004`"}], "}"}], ",", 
       RowBox[{"{", 
        RowBox[{"0.8`", ",", "1.4`", ",", "0.7798852446687514`"}], "}"}], ",", 
       RowBox[{"{", 
        RowBox[{
        "0.8`", ",", "1.5999999999999999`", ",", "0.05963115371270027`"}], 
        "}"}], ",", 
       RowBox[{"{", 
        RowBox[{
        "0.8`", ",", "1.7999999999999998`", ",", "0.0030100735777605406`"}], 
        "}"}], ",", 
       RowBox[{"{", 
        RowBox[{
        "0.8`", ",", "1.9999999999999998`", ",", "0.0002776789830720715`"}], 
        "}"}], ",", 
       RowBox[{"{", 
        RowBox[{
        "0.8`", ",", "2.1999999999999997`", ",", "0.00004066969874632959`"}], 
        "}"}], ",", 
       RowBox[{"{", 
        RowBox[{"0.8`", ",", "2.4`", ",", "8.369198378497925`*^-6"}], "}"}], 
       ",", 
       RowBox[{"{", 
        RowBox[{"0.8`", ",", "2.6`", ",", "2.2261033086990795`*^-6"}], "}"}], 
       ",", 
       RowBox[{"{", 
        RowBox[{
        "0.8`", ",", "2.8000000000000003`", ",", "7.220518858944079`*^-7"}], 
        "}"}], ",", 
       RowBox[{"{", 
        RowBox[{
        "0.8`", ",", "3.0000000000000004`", ",", "2.738983656119408`*^-7"}], 
        "}"}], ",", 
       RowBox[{"{", 
        RowBox[{"1.`", ",", "0", ",", "1.`"}], "}"}], ",", 
       RowBox[{"{", 
        RowBox[{"1.`", ",", "0.2`", ",", "1.`"}], "}"}], ",", 
       RowBox[{"{", 
        RowBox[{"1.`", ",", "0.4`", ",", "1.`"}], "}"}], ",", 
       RowBox[{"{", 
        RowBox[{"1.`", ",", "0.6000000000000001`", ",", "1.`"}], "}"}], ",", 
       RowBox[{"{", 
        RowBox[{"1.`", ",", "0.8`", ",", "1.`"}], "}"}], ",", 
       RowBox[{"{", 
        RowBox[{"1.`", ",", "1.`", ",", "1.`"}], "}"}], ",", 
       RowBox[{"{", 
        RowBox[{"1.`", ",", "1.2`", ",", "1.`"}], "}"}], ",", 
       RowBox[{"{", 
        RowBox[{"1.`", ",", "1.4`", ",", "1.0000000000000004`"}], "}"}], ",", 
       
       RowBox[{"{", 
        RowBox[{
        "1.`", ",", "1.5999999999999999`", ",", "0.7798852446687516`"}], 
        "}"}], ",", 
       RowBox[{"{", 
        RowBox[{
        "1.`", ",", "1.7999999999999998`", ",", "0.05963115371270023`"}], 
        "}"}], ",", 
       RowBox[{"{", 
        RowBox[{
        "1.`", ",", "1.9999999999999998`", ",", "0.00301007357776054`"}], 
        "}"}], ",", 
       RowBox[{"{", 
        RowBox[{
        "1.`", ",", "2.1999999999999997`", ",", "0.00027767898307207145`"}], 
        "}"}], ",", 
       RowBox[{"{", 
        RowBox[{"1.`", ",", "2.4`", ",", "0.00004066969874632959`"}], "}"}], 
       ",", 
       RowBox[{"{", 
        RowBox[{"1.`", ",", "2.6`", ",", "8.369198378497923`*^-6"}], "}"}], 
       ",", 
       RowBox[{"{", 
        RowBox[{
        "1.`", ",", "2.8000000000000003`", ",", "2.2261033086990807`*^-6"}], 
        "}"}], ",", 
       RowBox[{"{", 
        RowBox[{
        "1.`", ",", "3.0000000000000004`", ",", "7.220518858944078`*^-7"}], 
        "}"}], ",", 
       RowBox[{"{", 
        RowBox[{"1.2`", ",", "0", ",", "1.`"}], "}"}], ",", 
       RowBox[{"{", 
        RowBox[{"1.2`", ",", "0.2`", ",", "1.`"}], "}"}], ",", 
       RowBox[{"{", 
        RowBox[{"1.2`", ",", "0.4`", ",", "1.`"}], "}"}], ",", 
       RowBox[{"{", 
        RowBox[{"1.2`", ",", "0.6000000000000001`", ",", "1.`"}], "}"}], ",", 
       
       RowBox[{"{", 
        RowBox[{"1.2`", ",", "0.8`", ",", "1.`"}], "}"}], ",", 
       RowBox[{"{", 
        RowBox[{"1.2`", ",", "1.`", ",", "1.`"}], "}"}], ",", 
       RowBox[{"{", 
        RowBox[{"1.2`", ",", "1.2`", ",", "1.`"}], "}"}], ",", 
       RowBox[{"{", 
        RowBox[{"1.2`", ",", "1.4`", ",", "1.`"}], "}"}], ",", 
       RowBox[{"{", 
        RowBox[{
        "1.2`", ",", "1.5999999999999999`", ",", "1.0000000000000004`"}], 
        "}"}], ",", 
       RowBox[{"{", 
        RowBox[{
        "1.2`", ",", "1.7999999999999998`", ",", "0.7798852446687514`"}], 
        "}"}], ",", 
       RowBox[{"{", 
        RowBox[{
        "1.2`", ",", "1.9999999999999998`", ",", "0.05963115371270022`"}], 
        "}"}], ",", 
       RowBox[{"{", 
        RowBox[{
        "1.2`", ",", "2.1999999999999997`", ",", "0.00301007357776054`"}], 
        "}"}], ",", 
       RowBox[{"{", 
        RowBox[{"1.2`", ",", "2.4`", ",", "0.00027767898307207145`"}], "}"}], 
       ",", 
       RowBox[{"{", 
        RowBox[{"1.2`", ",", "2.6`", ",", "0.00004066969874632959`"}], "}"}], 
       ",", 
       RowBox[{"{", 
        RowBox[{
        "1.2`", ",", "2.8000000000000003`", ",", "8.369198378497923`*^-6"}], 
        "}"}], ",", 
       RowBox[{"{", 
        RowBox[{
        "1.2`", ",", "3.0000000000000004`", ",", "2.2261033086990807`*^-6"}], 
        "}"}], ",", 
       RowBox[{"{", 
        RowBox[{"1.4`", ",", "0", ",", "1.`"}], "}"}], ",", 
       RowBox[{"{", 
        RowBox[{"1.4`", ",", "0.2`", ",", "1.`"}], "}"}], ",", 
       RowBox[{"{", 
        RowBox[{"1.4`", ",", "0.4`", ",", "1.`"}], "}"}], ",", 
       RowBox[{"{", 
        RowBox[{"1.4`", ",", "0.6000000000000001`", ",", "1.`"}], "}"}], ",", 
       
       RowBox[{"{", 
        RowBox[{"1.4`", ",", "0.8`", ",", "1.`"}], "}"}], ",", 
       RowBox[{"{", 
        RowBox[{"1.4`", ",", "1.`", ",", "1.`"}], "}"}], ",", 
       RowBox[{"{", 
        RowBox[{"1.4`", ",", "1.2`", ",", "1.`"}], "}"}], ",", 
       RowBox[{"{", 
        RowBox[{"1.4`", ",", "1.4`", ",", "1.`"}], "}"}], ",", 
       RowBox[{"{", 
        RowBox[{"1.4`", ",", "1.5999999999999999`", ",", "1.`"}], "}"}], ",", 
       
       RowBox[{"{", 
        RowBox[{
        "1.4`", ",", "1.7999999999999998`", ",", "1.0000000000000004`"}], 
        "}"}], ",", 
       RowBox[{"{", 
        RowBox[{
        "1.4`", ",", "1.9999999999999998`", ",", "0.7798852446687514`"}], 
        "}"}], ",", 
       RowBox[{"{", 
        RowBox[{
        "1.4`", ",", "2.1999999999999997`", ",", "0.05963115371270023`"}], 
        "}"}], ",", 
       RowBox[{"{", 
        RowBox[{"1.4`", ",", "2.4`", ",", "0.0030100735777605406`"}], "}"}], 
       ",", 
       RowBox[{"{", 
        RowBox[{"1.4`", ",", "2.6`", ",", "0.00027767898307207145`"}], "}"}], 
       ",", 
       RowBox[{"{", 
        RowBox[{
        "1.4`", ",", "2.8000000000000003`", ",", "0.00004066969874632959`"}], 
        "}"}], ",", 
       RowBox[{"{", 
        RowBox[{
        "1.4`", ",", "3.0000000000000004`", ",", "8.369198378497923`*^-6"}], 
        "}"}], ",", 
       RowBox[{"{", 
        RowBox[{"1.5999999999999999`", ",", "0", ",", "1.`"}], "}"}], ",", 
       RowBox[{"{", 
        RowBox[{"1.5999999999999999`", ",", "0.2`", ",", "1.`"}], "}"}], ",", 
       
       RowBox[{"{", 
        RowBox[{"1.5999999999999999`", ",", "0.4`", ",", "1.`"}], "}"}], ",", 
       
       RowBox[{"{", 
        RowBox[{
        "1.5999999999999999`", ",", "0.6000000000000001`", ",", "1.`"}], 
        "}"}], ",", 
       RowBox[{"{", 
        RowBox[{"1.5999999999999999`", ",", "0.8`", ",", "1.`"}], "}"}], ",", 
       
       RowBox[{"{", 
        RowBox[{"1.5999999999999999`", ",", "1.`", ",", "1.`"}], "}"}], ",", 
       RowBox[{"{", 
        RowBox[{"1.5999999999999999`", ",", "1.2`", ",", "1.`"}], "}"}], ",", 
       
       RowBox[{"{", 
        RowBox[{"1.5999999999999999`", ",", "1.4`", ",", "1.`"}], "}"}], ",", 
       
       RowBox[{"{", 
        RowBox[{
        "1.5999999999999999`", ",", "1.5999999999999999`", ",", "1.`"}], 
        "}"}], ",", 
       RowBox[{"{", 
        RowBox[{
        "1.5999999999999999`", ",", "1.7999999999999998`", ",", "1.`"}], 
        "}"}], ",", 
       RowBox[{"{", 
        RowBox[{
        "1.5999999999999999`", ",", "1.9999999999999998`", ",", 
         "1.0000000000000004`"}], "}"}], ",", 
       RowBox[{"{", 
        RowBox[{
        "1.5999999999999999`", ",", "2.1999999999999997`", ",", 
         "0.7798852446687514`"}], "}"}], ",", 
       RowBox[{"{", 
        RowBox[{
        "1.5999999999999999`", ",", "2.4`", ",", "0.059631153712700204`"}], 
        "}"}], ",", 
       RowBox[{"{", 
        RowBox[{
        "1.5999999999999999`", ",", "2.6`", ",", "0.0030100735777605406`"}], 
        "}"}], ",", 
       RowBox[{"{", 
        RowBox[{
        "1.5999999999999999`", ",", "2.8000000000000003`", ",", 
         "0.00027767898307207145`"}], "}"}], ",", 
       RowBox[{"{", 
        RowBox[{
        "1.5999999999999999`", ",", "3.0000000000000004`", ",", 
         "0.00004066969874632959`"}], "}"}], ",", 
       RowBox[{"{", 
        RowBox[{"1.7999999999999998`", ",", "0", ",", "1.`"}], "}"}], ",", 
       RowBox[{"{", 
        RowBox[{"1.7999999999999998`", ",", "0.2`", ",", "1.`"}], "}"}], ",", 
       
       RowBox[{"{", 
        RowBox[{"1.7999999999999998`", ",", "0.4`", ",", "1.`"}], "}"}], ",", 
       
       RowBox[{"{", 
        RowBox[{
        "1.7999999999999998`", ",", "0.6000000000000001`", ",", "1.`"}], 
        "}"}], ",", 
       RowBox[{"{", 
        RowBox[{"1.7999999999999998`", ",", "0.8`", ",", "1.`"}], "}"}], ",", 
       
       RowBox[{"{", 
        RowBox[{"1.7999999999999998`", ",", "1.`", ",", "1.`"}], "}"}], ",", 
       RowBox[{"{", 
        RowBox[{"1.7999999999999998`", ",", "1.2`", ",", "1.`"}], "}"}], ",", 
       
       RowBox[{"{", 
        RowBox[{"1.7999999999999998`", ",", "1.4`", ",", "1.`"}], "}"}], ",", 
       
       RowBox[{"{", 
        RowBox[{
        "1.7999999999999998`", ",", "1.5999999999999999`", ",", "1.`"}], 
        "}"}], ",", 
       RowBox[{"{", 
        RowBox[{
        "1.7999999999999998`", ",", "1.7999999999999998`", ",", "1.`"}], 
        "}"}], ",", 
       RowBox[{"{", 
        RowBox[{
        "1.7999999999999998`", ",", "1.9999999999999998`", ",", "1.`"}], 
        "}"}], ",", 
       RowBox[{"{", 
        RowBox[{
        "1.7999999999999998`", ",", "2.1999999999999997`", ",", 
         "1.0000000000000004`"}], "}"}], ",", 
       RowBox[{"{", 
        RowBox[{
        "1.7999999999999998`", ",", "2.4`", ",", "0.7798852446687514`"}], 
        "}"}], ",", 
       RowBox[{"{", 
        RowBox[{
        "1.7999999999999998`", ",", "2.6`", ",", "0.05963115371270022`"}], 
        "}"}], ",", 
       RowBox[{"{", 
        RowBox[{
        "1.7999999999999998`", ",", "2.8000000000000003`", ",", 
         "0.0030100735777605406`"}], "}"}], ",", 
       RowBox[{"{", 
        RowBox[{
        "1.7999999999999998`", ",", "3.0000000000000004`", ",", 
         "0.00027767898307207145`"}], "}"}], ",", 
       RowBox[{"{", 
        RowBox[{"1.9999999999999998`", ",", "0", ",", "1.`"}], "}"}], ",", 
       RowBox[{"{", 
        RowBox[{"1.9999999999999998`", ",", "0.2`", ",", "1.`"}], "}"}], ",", 
       
       RowBox[{"{", 
        RowBox[{"1.9999999999999998`", ",", "0.4`", ",", "1.`"}], "}"}], ",", 
       
       RowBox[{"{", 
        RowBox[{
        "1.9999999999999998`", ",", "0.6000000000000001`", ",", "1.`"}], 
        "}"}], ",", 
       RowBox[{"{", 
        RowBox[{"1.9999999999999998`", ",", "0.8`", ",", "1.`"}], "}"}], ",", 
       
       RowBox[{"{", 
        RowBox[{"1.9999999999999998`", ",", "1.`", ",", "1.`"}], "}"}], ",", 
       RowBox[{"{", 
        RowBox[{"1.9999999999999998`", ",", "1.2`", ",", "1.`"}], "}"}], ",", 
       
       RowBox[{"{", 
        RowBox[{"1.9999999999999998`", ",", "1.4`", ",", "1.`"}], "}"}], ",", 
       
       RowBox[{"{", 
        RowBox[{
        "1.9999999999999998`", ",", "1.5999999999999999`", ",", "1.`"}], 
        "}"}], ",", 
       RowBox[{"{", 
        RowBox[{
        "1.9999999999999998`", ",", "1.7999999999999998`", ",", "1.`"}], 
        "}"}], ",", 
       RowBox[{"{", 
        RowBox[{
        "1.9999999999999998`", ",", "1.9999999999999998`", ",", "1.`"}], 
        "}"}], ",", 
       RowBox[{"{", 
        RowBox[{
        "1.9999999999999998`", ",", "2.1999999999999997`", ",", "1.`"}], 
        "}"}], ",", 
       RowBox[{"{", 
        RowBox[{
        "1.9999999999999998`", ",", "2.4`", ",", "1.0000000000000004`"}], 
        "}"}], ",", 
       RowBox[{"{", 
        RowBox[{
        "1.9999999999999998`", ",", "2.6`", ",", "0.7798852446687512`"}], 
        "}"}], ",", 
       RowBox[{"{", 
        RowBox[{
        "1.9999999999999998`", ",", "2.8000000000000003`", ",", 
         "0.05963115371270019`"}], "}"}], ",", 
       RowBox[{"{", 
        RowBox[{
        "1.9999999999999998`", ",", "3.0000000000000004`", ",", 
         "0.00301007357776054`"}], "}"}], ",", 
       RowBox[{"{", 
        RowBox[{"2.1999999999999997`", ",", "0", ",", "1.`"}], "}"}], ",", 
       RowBox[{"{", 
        RowBox[{"2.1999999999999997`", ",", "0.2`", ",", "1.`"}], "}"}], ",", 
       
       RowBox[{"{", 
        RowBox[{"2.1999999999999997`", ",", "0.4`", ",", "1.`"}], "}"}], ",", 
       
       RowBox[{"{", 
        RowBox[{
        "2.1999999999999997`", ",", "0.6000000000000001`", ",", "1.`"}], 
        "}"}], ",", 
       RowBox[{"{", 
        RowBox[{"2.1999999999999997`", ",", "0.8`", ",", "1.`"}], "}"}], ",", 
       
       RowBox[{"{", 
        RowBox[{"2.1999999999999997`", ",", "1.`", ",", "1.`"}], "}"}], ",", 
       RowBox[{"{", 
        RowBox[{"2.1999999999999997`", ",", "1.2`", ",", "1.`"}], "}"}], ",", 
       
       RowBox[{"{", 
        RowBox[{"2.1999999999999997`", ",", "1.4`", ",", "1.`"}], "}"}], ",", 
       
       RowBox[{"{", 
        RowBox[{
        "2.1999999999999997`", ",", "1.5999999999999999`", ",", "1.`"}], 
        "}"}], ",", 
       RowBox[{"{", 
        RowBox[{
        "2.1999999999999997`", ",", "1.7999999999999998`", ",", "1.`"}], 
        "}"}], ",", 
       RowBox[{"{", 
        RowBox[{
        "2.1999999999999997`", ",", "1.9999999999999998`", ",", "1.`"}], 
        "}"}], ",", 
       RowBox[{"{", 
        RowBox[{
        "2.1999999999999997`", ",", "2.1999999999999997`", ",", "1.`"}], 
        "}"}], ",", 
       RowBox[{"{", 
        RowBox[{"2.1999999999999997`", ",", "2.4`", ",", "1.`"}], "}"}], ",", 
       
       RowBox[{"{", 
        RowBox[{
        "2.1999999999999997`", ",", "2.6`", ",", "1.0000000000000004`"}], 
        "}"}], ",", 
       RowBox[{"{", 
        RowBox[{
        "2.1999999999999997`", ",", "2.8000000000000003`", ",", 
         "0.7798852446687508`"}], "}"}], ",", 
       RowBox[{"{", 
        RowBox[{
        "2.1999999999999997`", ",", "3.0000000000000004`", ",", 
         "0.05963115371270022`"}], "}"}], ",", 
       RowBox[{"{", 
        RowBox[{"2.4`", ",", "0", ",", "1.`"}], "}"}], ",", 
       RowBox[{"{", 
        RowBox[{"2.4`", ",", "0.2`", ",", "1.`"}], "}"}], ",", 
       RowBox[{"{", 
        RowBox[{"2.4`", ",", "0.4`", ",", "1.`"}], "}"}], ",", 
       RowBox[{"{", 
        RowBox[{"2.4`", ",", "0.6000000000000001`", ",", "1.`"}], "}"}], ",", 
       
       RowBox[{"{", 
        RowBox[{"2.4`", ",", "0.8`", ",", "1.`"}], "}"}], ",", 
       RowBox[{"{", 
        RowBox[{"2.4`", ",", "1.`", ",", "1.`"}], "}"}], ",", 
       RowBox[{"{", 
        RowBox[{"2.4`", ",", "1.2`", ",", "1.`"}], "}"}], ",", 
       RowBox[{"{", 
        RowBox[{"2.4`", ",", "1.4`", ",", "1.`"}], "}"}], ",", 
       RowBox[{"{", 
        RowBox[{"2.4`", ",", "1.5999999999999999`", ",", "1.`"}], "}"}], ",", 
       
       RowBox[{"{", 
        RowBox[{"2.4`", ",", "1.7999999999999998`", ",", "1.`"}], "}"}], ",", 
       
       RowBox[{"{", 
        RowBox[{"2.4`", ",", "1.9999999999999998`", ",", "1.`"}], "}"}], ",", 
       
       RowBox[{"{", 
        RowBox[{"2.4`", ",", "2.1999999999999997`", ",", "1.`"}], "}"}], ",", 
       
       RowBox[{"{", 
        RowBox[{"2.4`", ",", "2.4`", ",", "1.`"}], "}"}], ",", 
       RowBox[{"{", 
        RowBox[{"2.4`", ",", "2.6`", ",", "1.`"}], "}"}], ",", 
       RowBox[{"{", 
        RowBox[{
        "2.4`", ",", "2.8000000000000003`", ",", "1.0000000000000004`"}], 
        "}"}], ",", 
       RowBox[{"{", 
        RowBox[{
        "2.4`", ",", "3.0000000000000004`", ",", "0.7798852446687514`"}], 
        "}"}], ",", 
       RowBox[{"{", 
        RowBox[{"2.6`", ",", "0", ",", "1.`"}], "}"}], ",", 
       RowBox[{"{", 
        RowBox[{"2.6`", ",", "0.2`", ",", "1.`"}], "}"}], ",", 
       RowBox[{"{", 
        RowBox[{"2.6`", ",", "0.4`", ",", "1.`"}], "}"}], ",", 
       RowBox[{"{", 
        RowBox[{"2.6`", ",", "0.6000000000000001`", ",", "1.`"}], "}"}], ",", 
       
       RowBox[{"{", 
        RowBox[{"2.6`", ",", "0.8`", ",", "1.`"}], "}"}], ",", 
       RowBox[{"{", 
        RowBox[{"2.6`", ",", "1.`", ",", "1.`"}], "}"}], ",", 
       RowBox[{"{", 
        RowBox[{"2.6`", ",", "1.2`", ",", "1.`"}], "}"}], ",", 
       RowBox[{"{", 
        RowBox[{"2.6`", ",", "1.4`", ",", "1.`"}], "}"}], ",", 
       RowBox[{"{", 
        RowBox[{"2.6`", ",", "1.5999999999999999`", ",", "1.`"}], "}"}], ",", 
       
       RowBox[{"{", 
        RowBox[{"2.6`", ",", "1.7999999999999998`", ",", "1.`"}], "}"}], ",", 
       
       RowBox[{"{", 
        RowBox[{"2.6`", ",", "1.9999999999999998`", ",", "1.`"}], "}"}], ",", 
       
       RowBox[{"{", 
        RowBox[{"2.6`", ",", "2.1999999999999997`", ",", "1.`"}], "}"}], ",", 
       
       RowBox[{"{", 
        RowBox[{"2.6`", ",", "2.4`", ",", "1.`"}], "}"}], ",", 
       RowBox[{"{", 
        RowBox[{"2.6`", ",", "2.6`", ",", "1.`"}], "}"}], ",", 
       RowBox[{"{", 
        RowBox[{"2.6`", ",", "2.8000000000000003`", ",", "1.`"}], "}"}], ",", 
       
       RowBox[{"{", 
        RowBox[{
        "2.6`", ",", "3.0000000000000004`", ",", "1.0000000000000004`"}], 
        "}"}], ",", 
       RowBox[{"{", 
        RowBox[{"2.8000000000000003`", ",", "0", ",", "1.`"}], "}"}], ",", 
       RowBox[{"{", 
        RowBox[{"2.8000000000000003`", ",", "0.2`", ",", "1.`"}], "}"}], ",", 
       
       RowBox[{"{", 
        RowBox[{"2.8000000000000003`", ",", "0.4`", ",", "1.`"}], "}"}], ",", 
       
       RowBox[{"{", 
        RowBox[{
        "2.8000000000000003`", ",", "0.6000000000000001`", ",", "1.`"}], 
        "}"}], ",",
[truncated: 430,101 more chars]
